# Supplementary material for: Screening competition and cross-feeding interactions during utilization of human milk oligosaccharides by gut microbes
Source: Microbiome Res Rep. 2024 Jan 1;3(1):12. doi: 10.20517/mrr.2023.61 (PMC10917614; doi:10.20517/mrr.2023.61)
Supplement: Supplementary file 2 [file mrr-3-1-12-SupplementaryData1.xlsx]

## Sheet: Lactose
Media		ZMB + LAC 2%
Bacteria		15697			I1			M12			596			5482			LM8			H1			K12			664			1254			S1			14673			D3			D4			14673
Time [s]	Time [h]	B1N	B2N	B3N	C1N	C2N	C3N	D1N	D2N	D3N	E1N	E2N	E3N	F1N	F2N	F3N	D1N	D2N	D3N	E1N	E2N	E3N	F1N	F2N	F3N	B1N	B2N	B3N	C1N	C2N	C3N	E1N	E2N	E3N	F1N	F2N	F3N	C1N	C2N	C3N	C1N	C2N	C3N	C1N	C2N	C3N
0	0	0	0	0	0	0	0	0	0	0	0	0	0	0	0	0	0	0	0	0	0	0	0	0	0	0	0	0	0	0	0	0	0	0	0	0	0	0	0	0	0	0	0	0	0	0
10799	2.99972	0.523933	0.565333	0.548033	0.457733	0.441333	0.527233	0.125633	0.0648333	0.0934333	0.212433	0.309233	0.253733	0.244933	0.0343334	0.0768333	0.3429	0.2606	0.3726	-0.0139	0.0579	0.0539	0.2446	0.2275	0.231	0.0156667	0.00896668	0.0350667	0.0782667	0.0268667	0.0192667	0.140567	0.184967	0.147967	0.222867	0.377267	0.310467	0.1959	0.2409	0.1889
21599.7	5.99992	0.823333	0.994033	1.02313	0.869233	0.982333	1.05303	0.136533	0.0633333	0.133133	0.826433	0.900333	0.864933	0.223133	0.00413335	0.0756333	0.792867	0.779367	0.917567	-0.0143333	0.0309667	0.0857666	0.485367	0.521767	0.559367	0.0572	0.069	0.0962	0.3665	0.4665	0.5652	0.5447	0.622	0.5701	0.494	0.6192	0.6888	0.321933	0.453933	0.391933
32400.2	9.00006	0.900167	1.08827	1.14907	0.691267	0.900567	1.00697	0.245767	0.189167	0.275167	1.03667	1.07127	1.06707	0.212167	0.100667	0.148867	0.830833	0.845633	1.00013	0.265233	0.223333	0.340833	0.654433	0.719933	0.641933	0.245833	0.184933	0.298033	0.545733	0.600033	0.770633	0.761333	0.847933	0.850033	0.623733	0.747733	0.813933	0.388	0.518	0.4649
43200.8	12.0002	0.982733	1.09453	1.16743	0.619233	0.814733	0.937433	0.502233	0.616333	0.728633	1.03573	1.11073	1.08613	0.285333	0.231733	0.246933	0.846467	0.869167	1.03767	0.669567	0.664867	0.650667	0.757467	0.861067	0.827167	0.423033	0.411933	0.486033	0.620033	0.673233	0.841233	0.893633	0.962733	0.983133	0.684433	0.803833	0.892333	0.417133	0.533133	0.485733
54001.4	15.0004	0.989033	1.05323	1.17733	0.641633	0.801433	0.949933	0.654333	0.795733	0.900933	1.00913	1.12113	1.11043	0.363833	0.331433	0.345733	0.8266	0.8596	1.0443	0.6698	0.7219	0.7099	0.9141	0.9454	0.9736	0.566233	0.522433	0.596933	0.631833	0.733033	0.858833	0.915633	1.01773	1.03453	0.701733	0.835433	0.944333	0.4404	0.5458	0.5075
64802	18.0006	0.9255	1.0613	1.1906	0.6754	0.8127	0.9951	0.7478	0.8406	0.9352	1.0319	1.1392	1.1215	0.4036	0.4291	0.4421	0.840467	0.909067	1.05307	0.676967	0.720367	0.725767	0.990267	1.05207	0.993667	0.644433	0.591633	0.686433	0.663333	0.773233	0.901433	0.941033	1.02553	1.05973	0.717033	0.844433	0.958233	0.4585	0.5618	0.5244
75602.7	21.0008	0.917167	1.07177	1.23247	0.718967	0.836467	1.01397	0.820267	0.838467	0.931367	1.10597	1.16367	1.14107	0.436367	0.495667	0.504667	0.863233	0.913233	1.08273	0.685233	0.717233	0.736733	1.02463	1.08493	1.06193	0.632933	0.702033	0.729533	0.592833	0.780433	0.930333	0.939233	1.08463	1.08173	0.728633	0.839733	0.974533	0.4619	0.576	0.5607
86403.3	24.0009	0.932	1.1428	1.2623	0.749	0.9124	1.0409	0.8439	0.8318	0.9238	1.1363	1.1957	1.1723	0.4543	0.5134	0.5213	0.8723	0.9392	1.1048	0.6814	0.7228	0.7374	1.0297	1.0733	1.1076	0.639067	0.692367	0.757067	0.578667	0.787067	0.944967	0.934167	1.09207	1.10417	0.735867	0.839367	0.995567	0.4645	0.5667	0.5802	0.160267	0.252267	0.171067	0.9	0.775	0.95
97203.8	27.0011	0.943533	1.17773	1.27333	0.777733	0.941433	1.07573	0.863233	0.830033	0.919033	1.16243	1.22053	1.20273	0.456833	0.507333	0.512133	0.885233	0.964733	1.12193	0.674233	0.733933	0.752233	1.03343	1.09443	1.07243	0.647367	0.718567	0.773667	0.596967	0.788867	0.934367	0.969167	1.10607	1.12697	0.746267	0.858167	1.00367	0.462367	0.560667	0.585867
108004	30.0012	0.954233	1.21193	1.29703	0.821033	0.957733	1.11563	0.880833	0.831633	0.916833	1.17623	1.23743	1.22443	0.467133	0.517533	0.512733	0.8967	0.9749	1.1299	0.6873	0.753	0.7536	1.0187	1.0767	1.1186	0.7113	0.7464	0.801	0.603	0.7936	0.9367	0.9793	1.1283	1.1538	0.7548	0.8716	1.0123	0.471333	0.561433	0.597033
118805	33.0014	0.9652	1.2235	1.3	0.8559	0.9868	1.1465	0.8938	0.8119	0.919	1.1878	1.2479	1.236	0.4783	0.5145	0.5215	0.895133	0.982533	1.13273	0.685033	0.751833	0.768433	1.05293	1.06493	1.12983	0.723167	0.765067	0.815367	0.599267	0.779367	0.924167	0.990067	1.13687	1.16017	0.763067	0.879467	1.02067	0.469333	0.558233	0.604233
129606	36.0016	0.975233	1.24313	1.34313	0.889433	1.01513	1.16213	0.909033	0.825833	0.922133	1.19423	1.25593	1.24493	0.490733	0.520633	0.526433	0.895567	0.982867	1.13737	0.685167	0.757367	0.780267	1.04387	1.09737	1.12887	0.710033	0.774633	0.827033	0.591633	0.797633	0.929933	1.00163	1.12423	1.16863	0.779233	0.891333	1.03633	0.4823	0.5642	0.6039
140406	39.0017	0.9838	1.2509	1.3572	0.9156	1.0378	1.1886	0.9241	0.8424	0.9269	1.205	1.2648	1.2312	0.5007	0.5211	0.5313	0.897267	0.984567	1.13977	0.690667	0.765967	0.792267	1.04727	1.10957	1.12167	0.751967	0.788167	0.850467	0.606067	0.800867	0.922967	1.00887	1.13707	1.16697	0.799567	0.908367	1.05307	0.485533	0.570633	0.609833
151207	42.0019	0.997333	1.25953	1.36733	0.934633	1.04783	1.20213	0.913333	0.857433	0.938633	1.20603	1.27003	1.23603	0.507133	0.522233	0.537033	0.895967	0.978567	1.13087	0.693367	0.769867	0.799167	1.03897	1.09417	1.13517	0.748	0.7846	0.859	0.6015	0.8131	0.9157	1.0122	1.1458	1.1569	0.8023	0.9167	1.0675	0.4844	0.5728	0.6064
162008	45.0021	1.00213	1.26473	1.37673	0.948533	1.05093	1.20373	0.931133	0.872933	0.955333	1.21393	1.27583	1.24403	0.514333	0.526633	0.546733	0.894667	0.973767	1.12887	0.692567	0.769367	0.806067	1.05637	1.10517	1.14057	0.762367	0.771567	0.863567	0.612567	0.822167	0.917167	1.01707	1.15447	1.16837	0.812967	0.929267	1.07907	0.4962	0.5806	0.6029
172808	48.0023	1.0071	1.2682	1.3819	0.9604	1.0532	1.2081	0.9491	0.8865	0.9714	1.2143	1.2798	1.2471	0.5179	0.5281	0.5515	0.890967	0.963067	1.12167	0.690667	0.764567	0.809667	1.06077	1.11057	1.15217	0.769733	0.781133	0.855033	0.8142	0.8082	0.8052	1.01543	1.15603	1.17143	0.816233	0.932133	1.08873	0.496067	0.575267	0.590367	0.8021	0.8977	0.8919	0.902	0.785	0.876
Average		1.21907			1.0739			0.935667						0.5325			0.9919			0.754967			1.10783			0.801967			0.8092			1.1143									0.8639			0.854333
*In order to obtain zero values at start the experiments, the initial OD value was substracted from the other OD values
* For more information, please unfold de hidden cells.

## Sheet: 2FL
Media		ZMB + 2FL1%
Bacteria		15697			I1			M12			596			5482			LM8			H1			K12			664			1254			S1			14673			D3			D4			14673
Time [s]	Time [h]	B4N	B5N	B6N	C4N	C5N	C6N	D4N	D5N	D6N	E4N	E5N	E6N	F4N	F5N	F6N	D4N	D5N	D6N	E4N	E5N	E6N	F4N	F5N	F6N	B4N	B5N	B6N	C4N	C5N	C6N	E4N	E5N	E6N	F4N	F5N	F6N	C4N	C5N	C6N	C1N	C2N	C3N	C1N	C2N	C3N
0	0	0	0	0	0	0	0	0	0	0	0	0	0	0	0	0	0	0	0	0	0	0	0	0	0	0	0	0	0	0	0	0	0	0	0	0	0	0	0	0	0	0	0	0	0	0
10799	2.99972	0.0514667	0.0635666	0.0489667	0.0661667	0.108967	0.0560667	0.0820667	0.0597667	0.0701667	0.0315667	0.0533667	0.120467	0.0161667	0.00876667	-0.00943334	0.0125	0.0987	0.0612	0.0821	0.0847	0.0547	0.1682	0.1749	0.1809	0.0227666	0.0593666	0.00406668	0.0142666	0.0668667	0.0305667	0.112167	0.0998667	0.0760666	0.431667	0.313967	0.388167	0.0424	0.0617	0.0674
21599.7	5.99992	0.116333	0.184833	0.0872333	0.0797333	0.131933	0.0588333	0.109833	0.0946334	0.0867333	0.0308334	0.0557333	0.122633	-0.00516668	-0.0131667	-0.0468667	0.0557334	0.147433	0.102433	0.0915333	0.112733	0.111133	0.206533	0.201233	0.230333	0.0436666	0.0718667	-0.000333364	0.344067	0.374167	0.323867	0.608467	0.650267	0.600067	0.690967	0.669667	0.761767	0.0674667	0.0607667	0.0634667
32400.2	9.00006	0.2135	0.3872	0.2152	0.0738	0.126	0.0546	0.1597	0.1297	0.1178	0.0467	0.0462	0.14	0.00439999	0.0139	-0.0577	0.0325667	0.136667	0.0958666	0.178667	0.200567	0.0972667	0.221267	0.224767	0.248467	0.0352667	0.0698667	-0.0303333	0.745067	0.802667	0.802867	0.802067	0.845967	0.813067	0.741367	0.725367	0.805367	0.0726667	0.0665667	0.0723667
43200.8	12.0002	0.3641	0.5221	0.3334	0.0808	0.1275	0.0602	0.2083	0.1721	0.1537	0.0692	0.0364	0.1615	0.023	0.0257	-0.0212	0.0698333	0.149933	0.117933	0.196533	0.232233	0.101633	0.228033	0.201333	0.239133	0.0377667	0.0567667	-0.0244333	0.792967	0.875667	0.836367	0.813667	0.855567	0.815267	0.730767	0.728967	0.828767	0.0786333	0.114133	0.0861333
54001.4	15.0004	0.4557	0.5813	0.4029	0.0682	0.1316	0.0699	0.2751	0.2576	0.2503	0.0923	0.034	0.1707	0.0652	0.0577	0.0055	0.0775	0.1742	0.1234	0.2014	0.2445	0.107	0.232	0.1936	0.2634	0.0486666	0.0809667	-0.00383334	0.805167	0.879067	0.846667	0.862067	0.899867	0.858667	0.785067	0.755167	0.875967	0.109767	0.136567	0.106767
64802	18.0006	0.5268	0.6086	0.4687	0.0628	0.1244	0.0478	0.4047	0.4042	0.4061	0.0874	0.0346	0.1598	0.1129	0.1229	0.0679	0.0690333	0.174633	0.121133	0.213433	0.258833	0.107033	0.207233	0.171633	0.230833	0.0544	0.0918	-0.0113	0.8233	0.8984	0.8603	0.8982	0.9452	0.9043	0.7932	0.804	0.9129	0.1335	0.2096	0.1115
75602.7	21.0008	0.553367	0.613167	0.491067	0.0517666	0.106567	0.0374667	0.520267	0.524367	0.530967	0.0983667	0.0363667	0.159667	0.197367	0.178567	0.122967	0.0680333	0.174433	0.120833	0.215533	0.269433	0.110233	0.179733	0.127433	0.196733	0.051	0.0556	-0.0158	0.8514	0.9212	0.8876	0.9191	0.9654	0.9254	0.8279	0.833	0.9299	0.293267	0.375467	0.250967
86403.3	24.0009	0.5765	0.6459	0.5604	0.0604	0.1156	0.034	0.5872	0.5971	0.5962	0.0979	0.0256	0.1653	0.2639	0.2385	0.2069	0.0601	0.1738	0.1207	0.233	0.2794	0.1334	0.1687	0.1161	0.2007	0.0426	0.0548	-0.0143	0.8817	0.9435	0.9138	0.9363	0.9799	0.9427	0.8322	0.8283	0.9449	0.4603	0.4684	0.2404	0.0889	0.0881	0.0899	0.0463	-0.0066	-0.0217
97203.8	27.0011	0.550567	0.637067	0.587267	0.0519667	0.121167	0.0416667	0.629367	0.633667	0.630867	0.0958667	0.0367666	0.173867	0.312767	0.303167	0.262967	0.0451333	0.183333	0.127033	0.267633	0.291833	0.170033	0.166033	0.131233	0.186833	0.0340333	0.0608333	-0.0148667	0.903333	0.966533	0.931233	0.950833	0.991333	0.954333	0.837333	0.840933	0.959333	0.687933	0.685033	0.368033
108004	30.0012	0.5638	0.6469	0.6032	0.0676	0.1227	0.0554	0.6458	0.6527	0.6477	0.095	0.0434	0.1754	0.3583	0.3552	0.3115	0.0537	0.1887	0.1249	0.3226	0.3342	0.2488	0.1604	0.1286	0.1828	0.0212666	0.0556667	-0.0128333	0.919967	0.984967	0.942467	0.961167	1.00247	0.963967	0.840867	0.857767	0.968567	0.904767	0.859367	0.569667
118805	33.0014	0.557667	0.647667	0.609467	0.0761667	0.129367	0.0613667	0.646867	0.650767	0.650267	0.0931667	0.0472667	0.185167	0.399967	0.397767	0.322867	0.0647667	0.193467	0.124867	0.377967	0.382167	0.366667	0.171467	0.134367	0.178767	0.0171333	0.0527334	-0.0117667	0.929433	0.994133	0.949133	0.971233	1.01113	0.973233	0.841133	0.869533	0.975433	1.05503	0.963433	0.785233
129606	36.0016	0.554767	0.649967	0.626067	0.0802667	0.103167	0.0733667	0.658567	0.654267	0.667267	0.0891667	0.0495667	0.209467	0.421667	0.397367	0.342467	0.0735667	0.202467	0.119267	0.474067	0.455567	0.472367	0.155167	0.132667	0.182467	0.00806665	0.0555667	-0.00813336	0.935767	1.00247	0.953467	0.974667	1.01897	0.977767	0.844067	0.873367	0.980867	1.15783	1.02023	0.927433
140406	39.0017	0.563833	0.660333	0.628033	0.0811333	0.0999333	0.0593333	0.672933	0.656133	0.683233	0.0838334	0.0533334	0.223533	0.411933	0.411033	0.347733	0.0789	0.1989	0.1181	0.5415	0.5422	0.5285	0.1611	0.1441	0.1873	0.00306664	0.0570667	-0.0121333	0.933767	1.00807	0.960167	0.981167	1.02427	0.982167	0.848367	0.879967	0.987967	1.218	1.0438	1.0012
151207	42.0019	0.583667	0.675067	0.652767	0.0822667	0.110467	0.0724667	0.684567	0.673867	0.702367	0.0740667	0.0541667	0.225767	0.416867	0.416367	0.352667	0.0730667	0.203067	0.120567	0.580267	0.596267	0.555367	0.161767	0.135967	0.183667	0.00386666	0.0570667	-0.0124333	0.929967	1.00367	0.965667	0.981467	1.03027	0.985567	0.852867	0.886267	0.992067	1.2614	1.0582	1.037
162008	45.0021	0.5812	0.6902	0.6585	0.0927	0.118	0.0592	0.704	0.6962	0.7164	0.0522	0.0562	0.2276	0.4301	0.4234	0.3573	0.0768	0.2078	0.1279	0.604	0.6381	0.5794	0.1624	0.1391	0.1973	0.0042333	0.0592333	-0.00946668	0.938533	1.00473	0.957533	0.972533	1.03483	0.990233	0.857833	0.892233	1.00023	1.3023	1.0777	1.0682
172808	48.0023	0.6182	0.698	0.6968	0.0684	0.1256	0.0669	0.7137	0.7143	0.7371	0.032	0.0565	0.2262	0.444	0.4262	0.363	0.0651667	0.196167	0.122567	0.613267	0.649767	0.597067	0.162467	0.130067	0.192567	0.00303331	0.0582334	-0.0122667	0.940633	1.01163	0.954533	0.976933	1.03163	0.986433	0.861333	0.898333	1.00743	1.3363	1.0933	1.1012	0.0526667	0.0599667	0.0671667	0.127367	-0.00133332	0.0946667
Average		0.671			0.0869667			0.7217						0.411067			0.127967			0.620033			0.1617			0.0163333			0.968933			0.998333									0.0599333			0.0735667
																																												0.0735667
*In order to obtain zero values at start the experiments, the initial OD value was substracted from the other OD values
* For more information, please unfold de hidden cells.

## Sheet: LNT
Media		ZMB + LNT1%
Bacteria		15697			I1			M12			596			5482			LM8			H1			K12			664			1254			S1			14673			D3			D4			14673
Time [s]	Time [h]	B7N	B8N	B9N	C7N	C8N	C9N	D7N	D8N	D9N	E7N	E8N	E9N	F7N	F8N	F9N	D7N	D8N	D9N	E7N	E8N	E9N	F7N	F8N	F9N	B7N	B8N	B9N	C7N	C8N	C9N	E7N	E8N	E9N	F7N	F8N	F9N	C7N	C8N	C9N	C1N	C2N	C3N	C1N	C2N	C3N
0	0	0	0	0	0	0	0	0	0	0	0	0	0	0	0	0	0	0	0	0	0	0	0	0	0	0	0	0	0	0	0	0	0	0	0	0	0	0	0	0	0	0	0	0	0	0
10799	2.99972	0.5224	0.4874	0.4908	0.4611	0.4632	0.5255	0.1221	0.1555	0.137	0.1591	0.1395	0.1687	0.0494	0.0106	0.0415	0.100667	0.0931667	0.148667	0.0873667	0.113267	0.0633667	0.186867	0.153367	0.158967	0.0740333	0.0544333	0.0848333	0.0950333	0.130033	-0.0356667	0.166833	0.163233	0.160733	0.309433	0.347633	0.320633	0.121133	0.101533	0.121333
21599.7	5.99992	0.942367	0.894767	0.897067	0.852767	0.838867	0.859467	0.208567	0.179367	0.196567	0.385867	0.356367	0.338867	0.0714667	0.0863667	0.119367	0.157233	0.148133	0.210133	0.132733	0.142933	0.112933	0.252733	0.252233	0.247733	0.0818667	0.0201667	0.0473666	0.521467	0.597167	0.511467	0.732867	0.746367	0.731267	0.737867	0.802767	0.656167	0.1362	0.1239	0.1355
32400.2	9.00006	0.991267	0.950467	0.944667	0.859967	0.840467	0.885267	0.275967	0.273467	0.289667	0.556267	0.504367	0.520267	0.128467	0.0938667	0.163767	0.1654	0.1391	0.2174	0.2086	0.1853	0.1845	0.267	0.2481	0.2496	0.1631	0.116	0.1424	0.8935	0.9744	0.8919	0.9031	0.9361	0.9362	0.8403	0.8168	0.7245	0.133467	0.156767	0.135067
43200.8	12.0002	0.9799	0.9483	0.9572	0.876	0.8619	0.9071	0.337	0.3373	0.3575	0.7192	0.6631	0.7087	0.1438	0.1424	0.2061	0.1861	0.1803	0.2421	0.2733	0.2515	0.2436	0.2635	0.2369	0.2292	0.2382	0.179	0.2287	0.8689	0.9405	0.9465	0.8591	0.91	0.8942	0.7931	0.8084	0.6544	0.1845	0.1554	0.1849
54001.4	15.0004	0.95	0.9109	0.9069	0.8926	0.8762	0.9282	0.4039	0.4031	0.4197	0.8127	0.7604	0.7687	0.2144	0.2037	0.2519	0.2076	0.2013	0.2541	0.2971	0.2718	0.2636	0.2422	0.2209	0.2261	0.2998	0.2241	0.2772	0.8728	0.9293	0.9062	0.9009	0.9568	0.9409	0.8065	0.79	0.6402	0.2162	0.1708	0.2113
64802	18.0006	0.950967	0.920367	0.903167	0.918167	0.889067	0.957967	0.470867	0.487767	0.492667	0.877767	0.840167	0.811467	0.306467	0.268167	0.302567	0.219733	0.214233	0.249433	0.304533	0.280433	0.277233	0.247933	0.170533	0.192033	0.285833	0.232633	0.297133	0.915433	0.967333	0.936533	0.953733	1.00763	0.993533	0.832033	0.821533	0.655033	0.253067	0.205367	0.220867
75602.7	21.0008	0.967467	0.936167	0.931767	0.935667	0.912467	0.980367	0.545167	0.583267	0.572967	0.921767	0.865767	0.875767	0.329367	0.344767	0.353067	0.2124	0.2202	0.2513	0.3086	0.2928	0.2749	0.2107	0.1842	0.201	0.308333	0.243933	0.290233	0.952333	1.00233	0.965333	0.984833	1.03493	1.02693	0.857333	0.861733	0.674333	0.399333	0.292633	0.361733
86403.3	24.0009	0.989533	0.965433	0.945833	0.942533	0.928233	0.987933	0.618833	0.669033	0.651133	0.911433	0.889233	0.894433	0.398633	0.391433	0.412233	0.2065	0.2194	0.2617	0.3281	0.3052	0.283	0.2237	0.1638	0.2013	0.346633	0.284233	0.334633	0.983633	1.03283	0.993333	1.00743	1.05083	1.05203	0.876333	0.886533	0.693633	0.427167	0.400067	0.461967	0.129967	0.134267	0.129867	0.0618667	-0.0156333	-0.0408333
97203.8	27.0011	1.00533	0.976733	0.947733	0.956533	0.962833	1.02113	0.676433	0.738733	0.717633	0.946333	0.919433	0.907033	0.493333	0.448533	0.454333	0.217067	0.228867	0.253967	0.332267	0.315367	0.281767	0.216967	0.152467	0.198667	0.392667	0.326667	0.402067	1.01267	1.06107	1.01847	1.02987	1.06237	1.07467	0.898267	0.909867	0.721667	0.6035	0.5283	0.6094
108004	30.0012	1.01817	0.996467	0.968367	0.972767	0.974367	1.03457	0.712467	0.790467	0.769467	0.964867	0.927967	0.918867	0.477867	0.450867	0.477167	0.225333	0.239833	0.242933	0.331933	0.322633	0.283033	0.225233	0.161433	0.228133	0.446767	0.384967	0.463367	1.02997	1.07947	1.02537	1.04337	1.07187	1.08737	0.913367	0.926667	0.738267	0.903167	0.679067	0.814767
118805	33.0014	1.0262	1.0067	0.9678	0.9916	0.993	1.0492	0.7311	0.8182	0.7832	0.9802	0.9416	0.9292	0.4884	0.458	0.4717	0.229567	0.228667	0.247267	0.345167	0.326767	0.269167	0.220567	0.162067	0.238567	0.469867	0.415267	0.509967	1.04117	1.09147	1.02887	1.05627	1.08257	1.09687	0.926167	0.936667	0.750067	1.0854	0.8581	0.9797
129606	36.0016	1.0353	1.0198	0.9817	0.9976	1.0077	1.0462	0.7361	0.8221	0.7873	0.9616	0.9331	0.9256	0.4877	0.4596	0.4621	0.238733	0.230933	0.254633	0.361833	0.334233	0.258433	0.224833	0.159533	0.229033	0.4884	0.4313	0.5461	1.0477	1.0991	1.0318	1.0611	1.0923	1.0998	0.9352	0.9423	0.7596	1.17967	0.999467	1.06587
140406	39.0017	1.04457	1.03297	0.993467	1.00557	1.01277	1.04977	0.743867	0.827367	0.786067	0.958767	0.926967	0.920667	0.494667	0.452267	0.464767	0.220833	0.234633	0.252433	0.365533	0.334133	0.239033	0.228033	0.168333	0.224933	0.5173	0.4644	0.5682	1.0546	1.1043	1.03	1.0662	1.1035	1.106	0.9404	0.9422	0.7697	1.21883	1.08753	1.09923
151207	42.0019	1.0366	1.0394	0.9989	1.0193	1.0201	1.0559	0.7472	0.8344	0.7858	0.9496	0.9209	0.921	0.493	0.458	0.4681	0.223733	0.241133	0.257233	0.379133	0.333133	0.211133	0.222533	0.186233	0.239633	0.529167	0.483267	0.588067	1.06247	1.11067	1.02927	1.07617	1.11537	1.10867	0.945267	0.941167	0.774567	1.24537	1.13367	1.11407
162008	45.0021	1.04067	1.05037	1.01167	1.03127	1.03307	1.06347	0.751667	0.840367	0.786167	0.956967	0.917167	0.920267	0.508767	0.466467	0.467767	0.2274	0.2431	0.258	0.396	0.3325	0.1896	0.2291	0.1695	0.2216	0.546667	0.501667	0.603367	1.06277	1.11487	1.02567	1.07977	1.12397	1.11437	0.946167	0.947267	0.784267	1.2653	1.1511	1.1359
172808	48.0023	1.0491	1.0525	1.0176	1.0455	1.041	1.0431	0.7534	0.8467	0.7866	0.962	0.9122	0.9211	0.5091	0.4618	0.4665	0.209833	0.245733	0.249633	0.409333	0.329033	0.192333	0.232033	0.163733	0.222933	0.5548	0.5063	0.6236	1.0536	1.1136	1.0112	1.0778	1.1292	1.1199	0.9475	0.954	0.7894	1.27937	1.14947	1.15277	0.7471	0.1141	0.8206	0.133633	0.0453333	-0.0322667
Average		1.03973			1.0432			0.795567						0.479133			0.235067			0.310233			0.206233			0.561567			1.05947			1.10897									0.5606			0.0489
*In order to obtain zero values at start the experiments, the initial OD value was substracted from the other OD values
* For more information, please unfold de hidden cells.

## Sheet: LNnT
Media		ZMB + LNnT1%
Bacteria		15697			I1			M12			596			5482			LM8			H1			K12			664			1254			S1			14673			D3			D4			14673
Time [s]	Time [h]	B10N	B11N	B12N	C10N	C11N	C12N	D10N	D11N	D12N	E10N	E11N	E12N	F10N	F11N	F12N	D10N	D11N	D12N	E10N	E11N	E12N	F10N	F11N	F12N	B10N	B11N	B12N	C10N	C11N	C12N	E10N	E11N	E12N	F10N	F11N	F12N	C10N	C11N	C12N	C1N	C2N	C3N	C1N	C2N	C3N
0	0	0	0	0	0	0	0	0	0	0	0	0	0	0	0	0	0	0	0	0	0	0	0	0	0	0	0	0	0	0	0	0	0	0	0	0	0	0	0	0	0	0	0	0	0	0
10799	2.99972	0.2944	0.4244	0.3405	0.2386	0.3038	0.1892	0.0592	0.0521	-0.0569	0.0714	0.0576	-0.0484	0.1175	0.0482	0.0482	0.0686667	0.109767	-0.0960333	0.0763667	-0.000533322	-0.0385333	0.124367	0.0870666	0.0870666	0.033	-0.0779	0.0822	0.0312	-0.0196	0.0252	0.0901	0.0756	0.0891	0.2241	0.2291	0.2291	0.0458667	-0.00493332	0.0126666
21599.7	5.99992	0.7991	0.9052	0.7735	0.8035	0.8972	0.6454	0.0502	0.0595	-0.0787	0.0903	0.1203	-0.0312	0.0237	0.0319	0.0319	0.0879	0.0874	-0.0634	0.065	-0.0365	-0.00649999	0.1543	0.1158	0.1158	0.0122333	-0.00856668	0.103933	0.100433	0.0692334	0.132233	0.510733	0.433833	0.527433	0.602233	0.635633	0.635633	0.0563	0.00730001	-0.0115
32400.2	9.00006	0.879667	0.990367	0.843867	0.845667	0.898167	0.733267	0.0478667	0.0579667	-0.101733	0.178667	0.218167	0.136967	-0.0132333	0.0243667	0.0243667	0.0852334	0.0479334	-0.124467	0.116033	-0.0180667	-0.00186668	0.141833	0.0946333	0.0946333	0.0107	0.0333	0.144	0.312	0.2782	0.4607	0.7522	0.7687	0.8433	0.7546	0.7899	0.7899	0.0512	0.0224	-0.0165
43200.8	12.0002	0.9399	1.0108	0.9135	0.8199	0.8747	0.706	0.0432	0.0298	-0.0982	0.3587	0.3722	0.298	-0.0286	0.0132	0.0132	0.0982667	0.0387667	-0.113933	0.148467	-0.00253333	-0.0183333	0.125567	0.0889667	0.0889667	0.0305	0.0865	0.1555	0.5279	0.5351	0.7338	0.8253	0.8608	0.8962	0.7636	0.8069	0.8069	0.0748667	0.0487667	-0.0106333
54001.4	15.0004	0.912267	0.974367	0.959667	0.826467	0.873167	0.737867	0.0363666	0.0128667	-0.117833	0.546067	0.559967	0.470267	-0.0458334	0.00696667	0.00696667	0.0946	0.0374	-0.1231	0.1606	9.9962e-05	-0.00240001	0.1027	0.0686	0.0686	0.0724333	0.121733	0.269033	0.654033	0.705533	0.783833	0.836033	0.844733	0.909433	0.754033	0.775233	0.775233	0.0893667	0.0806667	-0.0220333
64802	18.0006	0.844467	0.914767	0.916467	0.812967	0.850067	0.750267	0.00626667	-0.0232333	-0.142533	0.659067	0.686167	0.596567	-0.0752334	-0.00993334	-0.00993334	0.101667	0.0241667	-0.123333	0.174067	0.0135666	0.00156667	0.0916667	0.0507666	0.0507666	0.101133	0.174633	0.341633	0.654133	0.689833	0.766233	0.876733	0.834333	0.943733	0.755133	0.782533	0.782533	0.1044	0.1491	-0.0325
75602.7	21.0008	0.7771	0.837	0.847	0.7682	0.7964	0.7227	-0.0616	-0.0937	-0.2042	0.6212	0.6526	0.6273	-0.1466	-0.0568	-0.0568	0.103167	0.0231667	-0.124533	0.164367	0.00926665	-0.000133331	0.0745667	0.0845667	0.0845667	0.180067	0.238967	0.457667	0.638467	0.693767	0.765267	0.915267	0.852267	0.966867	0.760767	0.796667	0.796667	0.3189	0.3524	-0.0413
86403.3	24.0009	0.7308	0.7466	0.784	0.7271	0.7738	0.6779	-0.109	-0.145	-0.237	0.649	0.6453	0.6164	-0.2004	-0.1006	-0.1006	0.104033	0.0158333	-0.125667	0.159233	0.0109333	-0.00686666	0.0641333	0.0682333	0.0682333	0.253467	0.278167	0.620667	0.680067	0.704067	0.780367	0.933467	0.882967	0.986167	0.786867	0.791267	0.791267	0.4985	0.5885	-0.0219	0.1183	0.1088	0.1066	-0.032	-0.0219	-0.0061
97203.8	27.0011	0.725133	0.743033	0.759133	0.712533	0.727433	0.648233	-0.137667	-0.170567	-0.258267	0.652633	0.635033	0.605633	-0.229067	-0.117467	-0.117467	0.1155	0.0157	-0.1245	0.1523	0.0091	-0.00979998	0.0653	0.0483	0.0483	0.3651	0.3277	0.7406	0.7061	0.7056	0.7846	0.9503	0.892	0.9972	0.8138	0.8171	0.8171	0.7914	0.6365	-0.0065
108004	30.0012	0.721567	0.731767	0.752067	0.704067	0.693767	0.633367	-0.157333	-0.191433	-0.272933	0.637767	0.619267	0.605467	-0.244633	-0.135233	-0.135233	0.116167	0.0160667	-0.129433	0.111867	0.0125666	-0.00543334	0.0422667	0.0277667	0.0277667	0.4254	0.3431	0.7986	0.7264	0.7271	0.7944	0.9726	0.9063	1.0065	0.8343	0.8368	0.8368	1.0454	0.75	-0.00440001
118805	33.0014	0.714567	0.743567	0.753767	0.697367	0.695767	0.626867	-0.175233	-0.207633	-0.280033	0.631367	0.613967	0.603567	-0.260133	-0.142433	-0.142433	0.118	0.00900002	-0.137	0.0854	0.00559999	-0.0107	0.047	0.0169	0.0169	0.464567	0.391967	0.809567	0.742767	0.745867	0.842767	0.985867	0.910167	1.01587	0.849467	0.855667	0.855667	1.1863	0.8554	0.0174
129606	36.0016	0.706033	0.725033	0.745133	0.702233	0.685133	0.624933	-0.202967	-0.230667	-0.299367	0.622133	0.605033	0.590333	-0.278567	-0.166467	-0.166467	0.123633	0.0119333	-0.137267	0.0865333	0.00683334	-0.00556666	0.0524333	0.0361333	0.0361333	0.513367	0.442967	0.824467	0.761567	0.772467	0.865967	0.993567	0.934667	1.02787	0.857367	0.865967	0.865967	1.2646	0.9434	0.0589
140406	39.0017	0.7186	0.7541	0.7565	0.7099	0.6997	0.6304	-0.2114	-0.2336	-0.2905	0.6333	0.6065	0.5933	-0.282	-0.1562	-0.1562	0.1198	0.00849999	-0.1426	0.0878	0.0087	-0.00519999	0.0523	0.0213	0.0213	0.550367	0.469167	0.818567	0.776767	0.780767	0.877867	1.00067	0.927967	1.03457	0.862467	0.876067	0.876067	1.30437	0.992667	0.0811667
151207	42.0019	0.7418	0.7579	0.7817	0.7308	0.7222	0.6663	-0.1971	-0.2226	-0.287	0.6503	0.6261	0.6165	-0.268	-0.1417	-0.1417	0.113233	0.00443332	-0.144767	0.0888333	0.0118333	-0.00556667	0.0567333	0.0353333	0.0353333	0.5938	0.5145	0.8264	0.7829	0.8004	0.8956	0.9987	0.9431	1.037	0.8611	0.8819	0.8819	1.32857	1.01507	0.0746666
162008	45.0021	0.756633	0.776733	0.797733	0.752633	0.739033	0.675633	-0.192167	-0.224267	-0.280867	0.654833	0.638233	0.622333	-0.266267	-0.145767	-0.145767	0.0979	-0.00119999	-0.1484	0.0889	0.0131	-0.00530002	0.0584	0.0377	0.0377	0.622267	0.550367	0.828367	0.802167	0.807267	0.889967	0.982967	0.937767	1.04067	0.861867	0.887467	0.887467	1.34307	1.01017	0.0108667
172808	48.0023	0.763433	0.775833	0.804233	0.768533	0.750333	0.692433	-0.195067	-0.227667	-0.281567	0.660033	0.645833	0.631333	-0.267567	-0.145067	-0.145067	0.0737667	-3.33215e-05	-0.149233	0.0876667	0.0130667	-0.00893334	0.0641667	0.0406667	0.0406667	0.627667	0.580367	0.835367	0.807667	0.814267	0.903467	0.979467	0.948267	1.04357	0.841467	0.891267	0.891267	1.35263	1.01773	0.107333	0.0997	0.0916	0.0865	0.0371	0.0349	0.1012
Average		0.781167			0.7371			-0.234767						-0.1859			-0.0251667			0.0306			0.0485			0.681133			0.8418			0.990433									0.0926			0.0577333
*In order to obtain zero values at start the experiments, the initial OD value was substracted from the other OD values
* For more information, please unfold de hidden cells.

## Sheet: 3SL
Media		ZMB + 3SL1%
Bacteria		15697			I1			M12			596			5482			LM8			H1			K12			664			1254			S1			D4			14673
Time [s]	Time [h]	B10N	B11N	B12N	C10N	C11N	C12N	D10N	D11N	D12N	E10N	E11N	E12N	F10N	F11N	F12N	D10N	D11N	D12N	E10N	E11N	E12N	F10N	F11N	F12N	B10N	B11N	B12N	C10N	C11N	C12N	E10N	E11N	E12N	C1N	C2N	C3N	F10N	F11N	F12N
0	0	0	0	0	0	0	0	0	0	0	0	0	0	0	0	0	0	0	0	0	0	0	0	0	0	0	0	0	0	0	0	0	0	0	0	0	0	0	0	0
10799	2.99972	0.0014	-0.000799999	-0.00560001	0.1463	0.0395	0.0904	0.0893	0.0699	0.0781	0.1715	0.1375	0.1376													0.1651	0.1478	0.172	0.1308	0.158	0.0998
21599.7	5.99992	0.00533333	0.000733336	-0.00326666	0.0910333	0.0174333	0.0304334	0.0316333	0.0325333	0.0499333	0.190433	0.136233	0.155233													0.140733	0.143833	0.156633	0.160733	0.164833	0.166033
32400.2	9.00006	0.0003	-0.0015	-0.0044	0.0579	-0.039	-0.0389	0.0377	-0.0462	-0.0238	0.1684	0.1216	0.1184													0.1525	0.0565	0.096	0.1471	0.14	0.1339
43200.8	12.0002	0.0058	0.000699997	-0.00470001	0.0261	-0.063	-0.0636	0.00350001	-0.0868	-0.0732	0.2339	0.0462	0.0195													0.0804	-0.0171	0.002	0.1269	0.115	0.1038
54001.4	15.0004	0.00326666	-0.000533332	-0.00523334	-0.00963334	-0.0708333	-0.0767333	-0.0242333	-0.103833	-0.0865333	0.0761667	0.00126668	-0.0131333													0.0180667	-0.0504333	-0.0359334	0.102667	0.0932667	0.0793666
64802	18.0006	-0.00173333	-0.00423333	-0.00743333	-0.0391333	-0.0773333	-0.0862333	-0.0455333	-0.111933	-0.0935333	0.0252667	-0.0221333	-0.0297333													-0.0474333	-0.0667333	-0.0525333	0.0876667	0.0782667	0.0607667
75602.7	21.0008	-0.0028	-0.0049	-0.0068	-0.0553	-0.0803	-0.0895	-0.0508	-0.1117	-0.0971	0.0103	-0.0322	-0.0371													-0.0711	-0.0724	-0.0565	0.0778	0.0698	0.0522
86403.3	24.0009	-0.00243333	-0.00443333	-0.00593333	-0.0652333	-0.0806333	-0.0923333	-0.0619333	-0.103933	-0.0985333	0.00316668	-0.0408333	-0.0418333	-0.042	-0.0531	-0.0341	0.0824	0.1021	0.0984	0.1468	0.1605	0.1634	0.1703	0.167	0.1673	-0.0826333	-0.0732333	-0.0594333	0.0727667	0.0656667	0.0474667	0.8477	0.9058	0.8808	0.0977	0.1048	0.1047	0.00259999	0.0836	0.0961
97203.8	27.0011	-0.00156667	-0.00366667	-0.00566667	-0.0739667	-0.0824667	-0.0934667	-0.0761667	-0.0970667	-0.0998667	-0.000866657	-0.0452667	-0.0455667													-0.0943667	-0.0777667	-0.0624667	0.0694333	0.0625333	0.0437333
108004	30.0012	-0.001	-0.0031	-0.006	-0.0816	-0.0831	-0.0927	-0.0884	-0.1007	-0.1018	-0.00649999	-0.0522	-0.0492													-0.1004	-0.0791	-0.0635	0.0675	0.0604	0.0402
118805	33.0014	-0.000466662	-0.00266666	-0.00666666	-0.0864667	-0.0836667	-0.0904667	-0.0971667	-0.107067	-0.102367	-0.00966665	-0.0558667	-0.0519667													-0.107867	-0.0815667	-0.0645667	0.0654333	0.0585333	0.0378333
129606	36.0016	0	-0.0024	-0.0072	-0.089	-0.0838	-0.0884	-0.1022	-0.1138	-0.1037	-0.0099	-0.0593	-0.0545													-0.1116	-0.0841	-0.0656	0.0634	0.0571	0.0353
140406	39.0017	0.000533332	-0.00206667	-0.00776667	-0.0914667	-0.0840667	-0.0874667	-0.108867	-0.118167	-0.104767	-0.0106667	-0.0619667	-0.0566667													-0.113967	-0.0861667	-0.0644667	0.0615333	0.0558333	0.0341333
151207	42.0019	0.000833338	-0.00196667	-0.00816667	-0.0918667	-0.0844667	-0.0879667	-0.113167	-0.120267	-0.105867	-0.0101667	-0.0645667	-0.0590667													-0.118167	-0.0888667	-0.0671667	0.0600333	0.0550333	0.0326333
162008	45.0021	0.00116667	-0.00183333	-0.00843333	-0.0921333	-0.0846333	-0.0890333	-0.117133	-0.123033	-0.106733	-0.0141333	-0.0661333	-0.0607333													-0.119433	-0.0908333	-0.0685333	0.0583667	0.0540667	0.0308667
172808	48.0023	0.265067	0.247467	0.253167	-0.0934	-0.0847	-0.0903	-0.1196	-0.1245	-0.1075	-0.0163	-0.0679	-0.0622	-0.0613667	-0.0164667	-0.0209667	0.0474333	0.0671333	0.0558333	0.149833	0.145133	0.147033	0.1676	0.1618	0.1648	-0.1236	-0.0927	-0.0689	0.672867	0.712067	0.713767	1.1482	1.1333	1.1065	0.0321667	0.0287667	0.311667	0.00143332	0.141433	0.184533
Average		0.255233			-0.0894667			-0.1172						-0.0329333			0.0568			0.147333			0.164733			-0.0950667			0.699567			1.12933			0.1242			0.109133
*In order to obtain zero values at start the experiments, the initial OD value was substracted from the other OD values
* For more information, please unfold de hidden cells.
