# Supplementary material for: Screening competition and cross-feeding interactions during utilization of human milk oligosaccharides by gut microbes
Source: Microbiome Res Rep. 2024 Jan 1;3(1):12. doi: 10.20517/mrr.2023.61 (PMC10917614; doi:10.20517/mrr.2023.61)
Supplement: Supplementary file 3 [file mrr-3-1-12-SupplementaryData2.xlsx]

## Sheet: SN B.bifdum JMC1254-lactose
SN. B. bifidum JCM 1254-Lactose
Time [h]	B. infantis ATCC 15697			B. breve I1			B. longum M12			B. thetaiotaomicron VPI 5482			S. thermophilus LM8			E. faecalis H1			E. coli K12			B. bifidum JMC 1254			B. longum SCC664			B. vulgatus S1			B. longum D4			L. symbiosum WAL14673
	B1N	B2N	B3N	B1N	B2N	B3N	B1N	B2N	B3N	B1N	B2N	B3N	B1N	B2N	B3N	B1N	B2N	B3N	B1N	B2N	B3N	B1N	B2N	B3N	B1N	B2N	B3N	B1N	B2N	B3N	B1N	B2N	B3N	B1N	B2N	B3N
0	0	0	0	0	0	0	0	0	0	0	0	0	0	0	0	0	0	0	0	0	0	0	0	0	0	0	0	0	0	0	0	0	0	0	0	0
3	-0.04	0.018	-0.066	0.105	-0.054	0.009	0.24	0.135	0.089	0.011	0.008	0.001	-0.002	-0.104	-0.047	-0.122	-0.042	0	0	-0.128	-0.092	0.041	0.093	0.058	0.094	-0.018	-0.154	-0.007	0.012	0.029	0.027	0.023	0.022
6	-0.13	-0.007	-0.07	0.132	-0.058	0.055	0.232	0.137	0.149	0.013	-0.008	-0.012	0.015	-0.055	0.003	-0.119	-0.052	0	0	-0.14	-0.074	0.033	0.137	0.033	-0.027	-0.1	-0.184	-0.01	0.012	0.03	0.022	0.021	0.019
9	-0.106	-0.039	-0.044	0.167	-0.049	0.099	0.244	0.136	0.172	0.016	0.01	-0.003	0.013	-0.022	0.061	-0.112	-0.062	0	0	-0.169	-0.059	0.037	0.044	0.091	0.065	-0.04	-0.133	-0.03	0.027	0.036	0.022	0.019	0.018
12	-0.106	-0.052	-0.09	0.186	-0.051	0.1	0.236	0.156	0.218	0.002	0.016	0.013	0.032	0.009	0.088	-0.1	-0.063	0	0	-0.154	-0.016	-0.012	0.085	0.089	0.003	-0.059	-0.143	-0.043	0.035	0.046	0.021	0.019	0.018
15	-0.121	-0.081	-0.102	0.192	-0.059	0.107	0.218	0.178	0.23	0.003	0.033	0.015	0.048	0.022	0.104	-0.084	-0.061	0	0	-0.061	0.062	-0.02	0.076	0.102	0.015	-0.018	-0.125	-0.049	0.037	0.054	0.019	0.02	0.02
18	-0.133	-0.081	-0.118	0.204	-0.056	0.123	0.23	0.206	0.264	-0.009	0.035	0.011	0.059	0.024	0.109	-0.077	-0.062	0	0	-0.019	0.095	-0.022	0.075	0.087	0.017	-0.024	-0.088	-0.053	0.045	0.057	0.02	0.022	0.023
21	-0.139	-0.063	-0.134	0.216	-0.057	0.123	0.228	0.194	0.27	-0.002	0.032	0.008	0.064	0.026	0.104	-0.074	-0.06	0	0	0.015	0.123	-0.05	0.069	0.063	0.009	-0.037	-0.062	-0.057	0.054	0.06	0.02	0.023	0.024
24	-0.145	-0.054	-0.147	0.224	-0.044	0.136	0.217	0.181	0.274	-0.009	0.023	0.014	0.06	0.025	0.095	-0.075	-0.055	0	0	0.025	0.153	-0.044	0.064	0.089	0.011	-0.03	-0.037	-0.062	0.058	0.064	0.018	0.023	0.023
27	-0.127	-0.026	-0.156	0.234	-0.005	0.15	0.204	0.199	0.299	0.003	0.031	0.027	0.05	0.024	0.07	-0.081	-0.054	0	0	0.043	0.156	-0.04	0.066	0.092	0.015	-0.034	-0.019	-0.065	0.062	0.068	0.015	0.021	0.02
30	-0.14	-0.02	-0.181	0.234	0.018	0.168	0.197	0.21	0.298	-0.004	0.023	0.019	0.029	0.022	0.05	-0.074	-0.047	0	0	0.032	0.178	-0.052	0.061	0.091	0.004	-0.039	-0.052	-0.068	0.064	0.069	0.016	0.021	0.018
33	-0.143	-0.016	-0.187	0.229	0.049	0.202	0.2	0.23	0.288	-0.003	0.018	0.023	0.025	0.019	-0.003	-0.074	-0.046	0	0	0.035	0.175	-0.052	0.056	0.093	0.006	-0.036	-0.036	-0.057	0.063	0.069	0.017	0.021	0.016
36	-0.135	-0.013	-0.201	0.227	0.063	0.207	0.194	0.239	0.286	-0.001	0.015	0.021	0.022	0.019	-0.014	-0.071	-0.043	0	0	0.033	0.172	-0.047	0.056	0.096	0.007	-0.041	-0.022	-0.074	0.061	0.067	0.017	0.021	0.015
39	-0.137	-0.007	-0.175	0.228	0.073	0.215	0.189	0.257	0.268	-0.001	0.013	0.018	0.017	0.01	-0.02	-0.069	-0.042	0	0	0.033	0.161	-0.054	0.05	0.087	0.001	-0.044	-0.018	0.03	0.054	0.065	0.016	0.022	0.015
42	-0.131	-0.009	-0.186	0.227	0.089	0.222	0.192	0.254	0.262	-0.001	0.011	0.017	0.014	0.004	-0.023	-0.067	-0.036	0	0	0.032	0.155	-0.052	0.045	0.09	0.004	-0.043	-0.008	0.083	0.053	0.068	0.016	0.022	0.014
45	-0.124	-0.007	-0.173	0.226	0.097	0.224	0.172	0.258	0.256	0	0.011	0.015	0.013	-0.001	-0.028	-0.064	-0.033	0	0	0.035	0.154	-0.053	0.046	0.084	0.001	-0.049	-0.011	0.075	0.064	0.078	0.016	0.021	0.014
48	-0.128	-0.009	-0.167	0.223	0.099	0.227	0.161	0.266	0.258	-0.001	0.01	0.015	0.008	-0.011	-0.037	-0.064	-0.032	0	0	0.023	0.148	-0.058	0.038	0.076	-0.003	-0.051	-0.023	0.042	0.085	0.1	0.018	0.022	0.013	0.362433	0.457033	0.482033
Average	-0.101333			0.183			0.228333			0.008			-0.0133333			-0.032			0.057			0.0186667			-0.0256667			0.0756667			0.0176667			0.433833
*In order to obtain zero values at start the experiments, the initial OD value was substracted from the other OD values
* For more information, please unfold de hidden cells.

## Sheet: SN B. bifdum JMC1254-2FL
SN. B. bifidum JCM 1254-2FL
Time [h]	B. infantis ATCC 15697			B. breve I1			B. longum M12			B. thetaiotaomicron VPI 5482			S. thermophilus LM8			E. faecalis H1			E. coli K12			B. bifidum JMC 1254			B. longum SCC664			B. vulgatus S1			B. longum D4			L. symbiosum WAL14673
	B4N	B5N	B6N	B4N	B5N	B6N	B4N	B5N	B6N	B4N	B5N	B6N	B4N	B5N	B6N	B4N	B5N	B6N	B4N	B5N	B6N	B4N	B5N	B6N	B4N	B5N	B6N	B4N	B5N	B6N	B4N	B5N	B6N	B1N	B2N	B3N
0	0	0	0	0	0	0	0	0	0	0	0	0	0	0	0	0	0	0	0	0	0	0	0	0	0	0	0	0	0	0	0	0	0	0	0	0
3	-0.054	-0.027	-0.057	0.012	-0.005	0.026	0.044	0.077	0.059	0.009	0.007	0.006	0.002	0.044	0.023	-0.174	-0.206	-0.168	0.036	-0.026	-0.058	0.057	0.019	-0.047	0.091	0.032	-0.059	0	-0.007	0.001	0.007	0.014	0.005
6	-0.076	-0.057	-0.089	0.067	0.061	0.087	0.079	0.112	0.092	0.022	0.004	-0.001	0.076	0.101	0.052	-0.148	-0.179	-0.172	0.073	0.003	-0.088	0.015	0.041	-0.04	0.011	-0.079	0.01	-0.003	-0.01	-0.001	0.016	0.022	0.017
9	-0.121	-0.084	-0.117	0.088	0.08	0.114	0.075	0.118	0.124	0.041	-0.004	0.001	0.095	0.13	0.086	-0.128	-0.155	-0.173	0.084	0.008	-0.106	0.015	0.06	-0.056	-0.106	-0.095	-0.021	-0.001	-0.012	-0.003	0.013	0.019	0.014
12	-0.151	-0.096	-0.119	0.106	0.095	0.132	0.088	0.141	0.148	0.027	0.017	0.004	0.11	0.15	0.103	-0.113	-0.143	-0.174	0.079	0.011	-0.124	0.008	0.062	-0.067	-0.157	-0.107	-0.043	0.002	-0.009	-0.003	0.008	0.018	0.016
15	-0.147	-0.08	-0.155	0.114	0.105	0.136	0.109	0.166	0.163	0.038	0.01	0.007	0.119	0.148	0.101	-0.098	-0.133	-0.174	0.07	0.024	-0.134	-0.004	0.057	-0.067	-0.189	-0.123	-0.041	0.01	-0.006	-0.002	0.011	0.022	0.021
18	-0.154	-0.082	-0.155	0.148	0.12	0.165	0.14	0.195	0.192	0.031	0.016	0.015	0.124	0.152	0.1	-0.089	-0.125	-0.174	0.067	0.031	-0.136	0.007	0.067	-0.088	-0.187	-0.112	-0.095	0.014	-0.003	-0.001	0.015	0.023	0.021
21	-0.169	-0.073	-0.136	0.157	0.141	0.181	0.148	0.219	0.206	0.031	0.014	0.008	0.113	0.154	0.097	-0.084	-0.125	-0.175	0.061	0.015	-0.137	0.001	0.066	-0.126	-0.209	-0.106	-0.158	0.017	0.003	0.009	0.013	0.02	0.017
24	-0.154	-0.068	-0.131	0.181	0.143	0.196	0.155	0.196	0.217	0.027	0.017	0.006	0.112	0.154	0.093	-0.108	-0.118	-0.177	0.056	-0.004	-0.131	0	0.064	-0.152	-0.225	-0.098	-0.187	0.016	0.005	0.007	0.011	0.017	0.014
27	-0.146	-0.073	-0.127	0.198	0.156	0.22	0.157	0.198	0.228	0.028	0.017	0.007	0.103	0.152	0.089	-0.099	-0.111	-0.178	0.049	-0.015	-0.128	0.002	0.063	-0.161	-0.227	-0.096	-0.194	0.015	0.007	0.004	0.008	0.015	0.014
30	-0.143	-0.073	-0.134	0.184	0.166	0.235	0.17	0.195	0.237	0.026	0.019	0.009	0.113	0.162	0.087	-0.089	-0.093	-0.175	0.044	-0.025	-0.121	0.001	0.058	-0.177	-0.234	-0.092	-0.201	0.012	0.004	0.001	0.007	0.014	0.014
33	-0.135	-0.073	-0.133	0.179	0.167	0.241	0.171	0.192	0.234	0.021	0.016	0.005	0.122	0.166	0.087	-0.066	-0.086	-0.175	0.033	-0.015	-0.12	-0.001	0.053	-0.186	-0.216	-0.084	-0.208	0.011	0.001	-0.001	0.007	0.015	0.017
36	-0.138	-0.075	-0.136	0.175	0.161	0.247	0.174	0.192	0.234	0.019	0.017	0.006	0.127	0.147	0.085	-0.035	-0.054	-0.178	0.016	-0.018	-0.123	-0.001	0.046	-0.191	-0.177	-0.075	-0.21	0.009	-0.002	-0.005	0.008	0.016	0.019
39	-0.131	-0.08	-0.134	0.176	0.169	0.25	0.151	0.196	0.234	0.019	0.018	0.008	0.106	0.153	0.086	-0.009	-0.016	-0.179	0.003	-0.027	-0.12	0	0.042	-0.199	-0.159	-0.062	-0.212	0.007	-0.006	-0.009	0.007	0.016	0.018
42	-0.127	-0.087	-0.134	0.178	0.159	0.258	0.134	0.198	0.234	0.018	0.017	0.007	0.105	0.158	0.085	0.02	0.006	-0.184	-0.009	-0.025	-0.122	-0.001	0.033	-0.207	-0.137	-0.051	-0.216	0.007	-0.01	-0.013	0.006	0.018	0.014
45	-0.134	-0.093	-0.135	0.176	0.166	0.263	0.126	0.197	0.218	0.016	0.017	0.007	0.109	0.164	0.082	0.028	0.025	-0.189	-0.012	-0.03	-0.123	-0.001	0.027	-0.21	-0.119	-0.039	-0.213	0.005	-0.013	-0.016	0.006	0.018	0.017
48	-0.139	-0.099	-0.135	0.17	0.174	0.239	0.107	0.18	0.206	0.016	0.017	0.007	0.108	0.169	0.081	0.031	0.04	-0.196	-0.014	-0.028	-0.123	-0.004	0.022	-0.217	-0.107	-0.031	-0.212	0.004	-0.017	-0.018	0.006	0.019	0.016	0.116767	0.190067	0.191967
Average	-0.124333			0.194333			0.164333			0.0133333			0.119333			-0.0416667			-0.055			-0.0663333			-0.116667			-0.0103333			0.0136667			0.166267
*In order to obtain zero values at start the experiments, the initial OD value was substracted from the other OD values
* For more information, please unfold de hidden cells.

## Sheet: SN B. bifidum JMC1254-LNT
SN. B. bifidum JCM 1254-LNT
Time [h]	B. infantis ATCC 15697			B. breve I1			B. longum M12			B. thetaiotaomicron VPI 5482			S. thermophilus LM8			E. faecalis H1			E. coli K12			B. bifidum JMC 1254			B. longum SCC664			B. vulgatus S1			B. longum D4			L. symbiosum WAL14673
	B7N	B8N	B9N	B7N	B8N	B9N	B7N	B8N	B9N	B7N	B8N	B9N	B7N	B8N	B9N	B7N	B8N	B9N	B7N	B8N	B9N	B7N	B8N	B9N	B7N	B8N	B9N	B7N	B8N	B9N	B7N	B8N	B9N	B1N	B2N	B3N
0	0	0	0	0	0	0	0	0	0	0	0		0	0	0	0	0	0	0	0	0	0	0	0	0	0	0	0	0	0	0	0	0	0	0	0
3	-0.031	0.137	0.029	0.001	0.048	0.054	0.129	0.078	0.005	0.014	0.014		-0.019	-0.033	-0.022	-0.158	-0.182	-0.092	-0.001	-0.011	-0.063	-0.007	0.033	-0.004	-0.048	-0.059	-0.008	0.007	0.005	-0.013	0.007	0.009	0.012
6	-0.036	0.08	0.073	0.044	0.102	0.074	0.111	0.054	-0.012	-0.011	-0.012		0.006	0	0.023	-0.151	-0.173	-0.073	0.048	0.042	0.012	-0.012	-0.039	-0.09	-0.028	-0.149	-0.082	0.008	0.007	-0.012	0.01	0.012	0.017
9	-0.053	0.002	0.108	0.065	0.122	0.08	0.074	0.05	-0.001	0.008	-0.008		0.038	0.025	0.056	-0.135	-0.151	-0.051	0.085	0.08	0.037	-0.04	-0.093	-0.122	-0.13	-0.222	-0.155	0.011	0.006	-0.009	0.014	0.017	0.023
12	-0.076	-0.07	0.118	0.087	0.144	0.098	0.054	0.041	0	0.003	-0.002		0.05	0.057	0.082	-0.119	-0.131	-0.036	0.11	0.103	0.052	-0.065	-0.116	-0.139	-0.18	-0.248	-0.187	0.015	0.009	-0.005	0.009	0.012	0.018
15	-0.068	-0.077	0.129	0.101	0.152	0.122	0.056	0.041	0.004	0.006	0		0.08	0.054	0.112	-0.109	-0.11	-0.022	0.132	0.124	0.064	-0.052	-0.101	-0.142	-0.201	-0.261	-0.193	0.019	0.011	-0.001	0.008	0.013	0.019
18	-0.085	-0.111	0.122	0.108	0.158	0.125	0.034	0.014	0.012	0.007	0.014		0.07	0.073	0.118	-0.099	-0.099	-0.012	0.17	0.147	0.083	-0.086	-0.133	-0.154	-0.191	-0.251	-0.187	0.025	0.024	0.011	0.011	0.016	0.022
21	-0.065	-0.111	0.124	0.119	0.16	0.125	0.026	-0.008	0.006	0.008	0.003		0.09	0.084	0.117	-0.088	-0.087	-0.02	0.186	0.164	0.11	-0.125	-0.163	-0.165	-0.209	-0.263	-0.196	0.031	0.035	0.012	0.013	0.017	0.022
24	-0.077	-0.071	0.13	0.134	0.166	0.124	0.027	-0.008	0.003	0.014	0.004		0.09	0.082	0.129	-0.096	-0.084	-0.024	0.204	0.174	0.11	-0.141	-0.172	-0.167	-0.217	-0.268	-0.204	0.03	0.034	0.01	0.013	0.016	0.022
27	-0.086	-0.044	0.143	0.15	0.18	0.116	0.036	0	0.004	0.015	0.01		0.088	0.075	0.132	-0.091	-0.077	-0.021	0.21	0.178	0.109	-0.144	-0.172	-0.175	-0.208	-0.26	-0.198	0.034	0.036	0.005	0.011	0.015	0.022
30	-0.093	-0.019	0.153	0.168	0.192	0.12	0.043	0.002	0.009	0.016	0.015		0.072	0.076	0.136	-0.08	-0.066	-0.022	0.217	0.186	0.122	-0.164	-0.187	-0.181	-0.219	-0.27	-0.206	0.034	0.031	0.002	0.011	0.015	0.023
33	-0.086	-0.008	0.169	0.179	0.198	0.128	0.05	0	0.01	0.017	0.006		0.081	0.083	0.144	-0.065	-0.06	-0.012	0.212	0.204	0.15	-0.17	-0.19	-0.182	-0.224	-0.272	-0.213	0.034	0.028	-0.001	0.011	0.016	0.024
36	-0.091	0.003	0.187	0.176	0.199	0.134	0.039	-0.002	0.012	0.021	0.007		0.082	0.089	0.15	-0.048	-0.053	-0.006	0.189	0.193	0.118	-0.17	-0.189	-0.19	-0.218	-0.268	-0.208	0.031	0.025	-0.002	0.012	0.019	0.027
39	-0.096	0.002	0.189	0.186	0.206	0.134	0.042	-0.004	0.014	0.022	0.009		0.086	0.088	0.135	-0.033	-0.043	0.003	0.177	0.185	0.105	-0.182	-0.199	-0.193	-0.228	-0.274	-0.215	0.025	0.019	-0.006	0.014	0.02	0.029
42	-0.097	0.004	0.2	0.189	0.213	0.121	0.045	-0.023	0.015	0.022	0.008		0.084	0.088	0.132	-0.001	-0.05	0.002	0.174	0.185	0.109	-0.184	-0.199	-0.191	-0.227	-0.269	-0.216	0.023	0.016	-0.009	0.013	0.02	0.029
45	-0.095	0.004	0.202	0.196	0.217	0.123	0.038	-0.015	0.017	0.022	0.005		0.084	0.092	0.135	0.041	-0.047	0.007	0.159	0.162	0.07	-0.187	-0.201	-0.199	-0.226	-0.271	-0.215	0.02	0.013	-0.012	0.013	0.019	0.028
48	-0.098	0.002	0.187	0.202	0.21	0.125	0.037	-0.01	0.018	0.022	0.006		0.087	0.093	0.107	0.077	-0.041	0.014	0.15	0.135	0.049	-0.194	-0.208	-0.202	-0.233	-0.274	-0.222	0.016	0.012	-0.016	0.013	0.02	0.029	0.184033	0.216833	0.131033
Average	0.0303333			0.179			0.015			0.014			0.0956667			0.0166667			0.111333			-0.201333			-0.243			0.004			0.0206667			0.1773
*In order to obtain zero values at start the experiments, the initial OD value was substracted from the other OD values
* For more information, please unfold de hidden cells.

## Sheet: SN B. bifidum JMC1254-LNnT
SN. B. bifidum JCM 1254-LNnT
Time [h]	B. infantis ATCC 15697			B. breve I1			B. longum M12			B. thetaiotaomicron VPI 5482			S. thermophilus LM8			E. faecalis H1			E. coli K12			B. bifidum JMC 1254			B. longum SCC664			B. vulgatus S1			B. longum D4			L. symbiosum WAL14673
	B10N	B11N	B12N	B10N	B11N	B12N	B10N	B11N	B12N	B10N	B11N	B12N	B10N	B11N	B12N	B10N	B11N	B12N	B10N	B11N	B12N	B10N	B11N	B12N	B10N	B11N	B12N	B10N	B11N	B12N	B10N	B11N	B12N	B1N	B2N	B3N
0	0	0	0	0	0	0	0	0	0	0	0	0	0	0	0	0	0	0	0	0	0	0	0	0	0	0	0	0	0	0	0	0	0	0	0	0
3	-0.017	-0.028	-0.023	0.077	0.068	0.045	0.078	0.056	0.043	0.008	0.007	0.01	-0.001	-0.059	-0.02	-0.275	0.083	-0.053	-0.002	-0.036	-0.074	0.036	-0.043	-0.153	-0.012	0.026	-0.098	0.005	-0.01	-0.004	0.029	0.016	0.02
6	-0.03	-0.09	-0.07	0.123	0.104	0.021	0.091	0.017	-0.012	0.013	0.014	0.024	0.049	0.006	0.009	-0.278	0.094	-0.074	0.047	0.016	-0.077	-0.044	-0.095	-0.145	-0.054	-0.043	-0.161	0.006	-0.009	0.006	0.036	0.05	0.052
9	-0.089	-0.163	-0.1	0.125	0.109	0.019	0.098	-0.039	0.005	-0.002	0.004	0.034	0.097	0.038	0.024	-0.263	0.101	-0.08	0.063	0.03	-0.074	-0.068	-0.089	-0.17	-0.136	-0.104	-0.216	0.008	-0.008	0.012	0.03	0.051	0.039
12	-0.136	-0.216	-0.11	0.127	0.11	0.016	0.112	-0.106	0.018	-0.002	-0.003	0.015	0.121	0.048	0.026	-0.257	0.091	-0.086	0.073	-0.017	-0.075	-0.102	-0.113	-0.143	-0.205	-0.126	-0.245	0.01	-0.004	0.014	0.026	0.052	0.042
15	-0.16	-0.246	-0.11	0.132	0.118	0.018	0.131	-0.123	0.029	0.001	-0.002	0.007	0.129	0.05	0.017	-0.243	0.085	-0.091	0.111	-0.035	-0.06	-0.116	-0.14	-0.158	-0.191	-0.129	-0.247	0.017	0.006	0.019	0.023	0.081	0.042
18	-0.178	-0.219	-0.114	0.13	0.114	0.045	0.13	-0.107	0.03	0.004	-0.005	-0.002	0.118	0.051	0.022	-0.237	0.073	-0.093	0.136	-0.027	-0.042	-0.139	-0.138	-0.194	-0.201	-0.132	-0.258	0.024	0.008	0.035	0.022	0.091	0.042
21	-0.136	-0.203	-0.111	0.16	0.145	0.067	0.148	-0.11	0.042	0.006	0	0.006	0.127	0.049	0.03	-0.228	0.064	-0.093	0.149	-0.028	-0.042	-0.15	-0.133	-0.219	-0.21	-0.135	-0.268	0.023	0.004	0.038	0.094	0.082	0.042
24	-0.133	-0.159	-0.121	0.171	0.19	0.08	0.147	-0.113	0.047	0.01	0.001	0.005	0.101	0.048	0.038	-0.199	0.057	-0.086	0.156	-0.031	-0.032	-0.16	-0.151	-0.224	-0.211	-0.142	-0.273	0.022	0.003	0.032	0.109	0.086	0.04
27	-0.137	-0.143	-0.127	0.201	0.197	0.117	0.158	-0.116	0.052	0.013	0.001	0.006	0.119	0.036	0.034	-0.172	0.049	-0.078	0.139	-0.02	-0.04	-0.177	-0.151	-0.23	-0.211	-0.142	-0.27	0.019	0.003	0.031	0.116	0.11	0.039
30	-0.156	-0.134	-0.135	0.219	0.184	0.106	0.165	-0.127	0.04	0.016	0.002	0.009	0.118	0.013	0.02	-0.151	0.036	-0.066	0.118	-0.02	-0.051	-0.176	-0.147	-0.241	-0.215	-0.141	-0.275	0.023	0.006	0.039	0.118	0.112	0.035
33	-0.165	-0.131	-0.142	0.243	0.173	0.113	0.17	-0.138	0.032	0.019	0.003	0.009	0.117	-0.029	0.017	-0.128	0.031	-0.034	0.107	-0.018	-0.039	-0.181	-0.16	-0.242	-0.217	-0.143	-0.281	0.028	0.014	0.055	0.085	0.122	0.032
36	-0.164	-0.132	-0.14	0.253	0.141	0.12	0.158	-0.146	0.044	0.021	0	0.006	0.105	-0.059	-0.013	-0.121	0.026	-0.003	0.065	-0.02	-0.051	-0.195	-0.163	-0.246	-0.218	-0.146	-0.281	0.036	0.025	0.066	0.076	0.12	0.03
39	-0.158	-0.136	-0.15	0.262	0.12	0.107	0.158	-0.161	0.027	0.023	-0.001	0.005	0.109	-0.063	-0.016	-0.113	0.027	0.022	0.028	-0.02	-0.051	-0.193	-0.154	-0.257	-0.223	-0.148	-0.283	0.049	0.037	0.078	0.095	0.111	0.029
42	-0.16	-0.134	-0.152	0.261	0.106	0.112	0.161	-0.149	0.035	0.023	-0.001	0.004	0.101	-0.059	-0.023	-0.121	0.022	0.037	-0.009	-0.017	-0.047	-0.2	-0.171	-0.256	-0.223	-0.149	-0.288	0.065	0.051	0.096	0.093	0.11	0.027
45	-0.16	-0.139	-0.159	0.26	0.108	0.103	0.164	-0.164	0.022	0.023	-0.001	0.004	0.096	-0.059	-0.027	-0.149	0.012	0.042	-0.015	-0.016	-0.062	-0.216	-0.177	-0.268	-0.234	-0.159	-0.297	0.08	0.068	0.115	0.099	0.115	0.026
48	-0.162	-0.145	-0.166	0.263	0.107	0.098	0.135	-0.158	0.013	0.024	0	0.003	0.089	-0.067	-0.027	-0.173	0.006	0.039	-0.023	-0.02	-0.056	-0.213	-0.171	-0.267	-0.235	-0.159	-0.294	0.093	0.083	0.13	0.181	0.111	0.025	0.1925	0.1809	0.2224
Average	-0.157667			0.156			-0.00333333			0.009			-0.00166667			-0.0426667			-0.033			-0.217			-0.229333			0.102			0.105667			0.1986
*In order to obtain zero values at start the experiments, the initial OD value was substracted from the other OD values
* For more information, please unfold de hidden cells.

## Sheet: SN B. bifidum JMC1254-3SL
SN. B. bifidum JCM 1254-3SL
Time [h]	B. longum M12			B. bifidum JMC1254			B. thetaiotaomicron VPI5482			L. symbiosum WAL14673			B. infantis ATCC15697			B. longum SC664			E. faecalis H1			B. longum D4			S. thermophilus LM8			E. coli K12			B. vulgatus S1			B. breve I1
	A10N	A11N	A12N	B1N	B2N	B3N	B5N	B6N	B7N	B10N	B11N	B12N	C1N	C2N	C3N	D1N	D2N	D3N	D10N	D11N	D12N	G1N	G2N	G3N	G10N	G11N	G12N	H10N	H11N	H12N	H10N	H11N	H12N	H10N	H11N	H12N
0	0	0	0	0	0	0	0	0	0	0	0	0	0	0	0	0	0	0	0	0	0	0	0	0	0	0	0	0	0	0	0	0	0	0	0	0
48	0.161533	-0.0926667	0.152533	0.0383333	-0.0352667	-0.109267	0.0576333	-0.223967	-0.0962667	-0.0918667	0.136033	0.218033	3.33289e-05	-0.103067	-0.0725666	0.0204333	-0.0354667	-0.0666667	0.00533334	-0.0262667	0.202433	0.370233	0.131833	0.00403334	0.0353333	0.00443337	0.219533	0.0204333	-0.0794667	-0.0658667	0.4029	0.4302	0.4623	0.0241	-0.0043	0.00959999
Average	0.0738			-0.0354			-0.0875333			0.0874			-0.0585333			-0.0272333			0.0605			0.1687			0.0864333			-0.0416333			0.4318			0.0098
*In order to obtain zero values at start the experiments, the initial OD value was substracted from the other OD values
* For more information, please unfold de hidden cells.
