# Supplementary material for: Screening competition and cross-feeding interactions during utilization of human milk oligosaccharides by gut microbes
Source: Microbiome Res Rep. 2024 Jan 1;3(1):12. doi: 10.20517/mrr.2023.61 (PMC10917614; doi:10.20517/mrr.2023.61)
Supplement: Supplementary file 4 [file mrr-3-1-12-SupplementaryData6.xlsx]

## Sheet: 2FL-UNI
Media		ZMB + 2FL1%																					ZMB + 2FL 1%
Bacteria		15697			I1			M12			5482			LM8			H1			K12			664			1254			S1			14673			D3			D4			14673
Time [s]	Time [h]	B4N	B5N	B6N	C4N	C5N	C6N	D4N	D5N	D6N	F4N	F5N	F6N	D4N	D5N	D6N	E4N	E5N	E6N	F4N	F5N	F6N	B4N	B5N	B6N	C4N	C5N	C6N	E4N	E5N	E6N	F4N	F5N	F6N	C4N	C5N	C6N	C1N	C2N	C3N	C1N	C2N	C3N
0	0	0	0	0	0	0	0	0	0	0	0	0	0	0	0	0	0	0	0	0	0	0	0	0	0	0	0	0	0	0	0	0	0	0	0	0	0	0	0	0	0	0	0
172808	48.0023	0.6182	0.698	0.6968	0.0684	0.1256	0.0669	0.7137	0.7143	0.7371	0.444	0.4262	0.363	0.0651667	0.196167	0.122567	0.613267	0.649767	0.597067	0.162467	0.130067	0.192567	0.00303331	0.0582334	-0.0122667	0.940633	1.01163	0.954533	0.976933	1.03163	0.986433	0.861333	0.898333	1.00743	1.3363	1.0933	1.1012	0.0108	0.0165	0.0121	0.127367	-0.00133332	0.0946667
Average monoculture		0.671			0.0869667			0.7217			0.411067			0.127967			0.620033			0.1617			0.0163333			0.968933			0.998333			0.922367			1.17693			0.0131333			0.0735667
	48.0023	-0.139	-0.099	-0.135	0.17	0.174	0.239	0.107	0.18	0.206	0.016	0.017	0.007	0.108	0.169	0.081	0.031	0.04	-0.196	-0.014	-0.028	-0.123	-0.107	-0.031	-0.212	-0.004	0.022	-0.217	0.004	-0.017	-0.018	0.006	0.019	0.016				0.006	0.019	0.016	0.116767	0.190067	0.191967
Average SN1254		-0.124333			0.194333			0.164333			0.0133333			0.119333			-0.0416667			-0.055			-0.116667			-0.0663333			-0.0103333									0.0136667			0.166267
Dif. Porcentual		-18.5296			223.457			22.7703			3.24359			93.2535			-6.72007			-34.0136			-714.286			-6.84602			-1.03506									104.061			226.008
	48.0023	0.183	0.225	0.211	0.146	0.308	0.254	0.484	0.551	0.472	0.308	0.38	0.458	-0.106	-0.107	-0.098	-0.051	-0.038	-0.005	0.014	0.022	0.007	-0.053	-0.041	-0.039	0.292133	0.360533	0.338533	0.316	0.304	0.272							-0.114	-0.089	-0.011	-0.300767	-0.370067	-0.378967
Average SN5482		0.206333			0.236			0.502333			0.382			-0.103667			-0.0313333			0.0143333			-0.0443333			0.3304			0.297333									-0.0713333			-0.349933
Difference %		30.7501			271.368			69.6042			92.929			-81.0107			-5.05349			8.86415			-271.429			34.0994			29.783									-543.147			-475.668
	48.0023	0.491	0.48	0.491	-0.027	-0.01	-0.021	-0.003	-0.009	-0.017	0.064	-0.03	-0.037	-0.052	-0.057	-0.022	-0.007	-0.002	0.011	0.057	0.016	0.017	-0.032	-0.081	-0.234	-0.113	-0.183	-0.152	0.046	0.041	-0.027							0.029	-0.05	-0.058	-0.007	0.208	-0.016
Average SN15697		0.487333			-0.0193333			-0.00966667			-0.001			-0.0436667			0.000666667			0.03			-0.115667			-0.149333			0.02									-0.0263333			0.0616667
Difference %		72.6279			-22.2307			-1.33943			-0.24327			-34.1235			0.107521			18.5529			-708.163			-15.4121			2.00334									-200.507			83.8242
*In order to obtain zero values at start the experiments, the initial OD value was substracted from the other OD values
* For more information, please unfold de hidden cells.

## Sheet: LNT-UNI
Media		ZMB + LNT1%
Bacteria		15697			I1			M12			5482			LM8			H1			K12			664			1254			S1			14673			D3			D4			14673
Time [s]	Time [h]	B4N	B5N	B6N	C4N	C5N	C6N	D4N	D5N	D6N	F4N	F5N	F6N	D4N	D5N	D6N	E4N	E5N	E6N	F4N	F5N	F6N	B4N	B5N	B6N	C4N	C5N	C6N	E4N	E5N	E6N	F4N	F5N	F6N	C4N	C5N	C6N	C1N	C2N	C3N	C1N	C2N	C3N
0	0	0	0	0	0	0	0	0	0	0	0	0	0	0	0	0	0	0	0	0	0	0	0	0	0	0	0	0	0	0	0	0	0	0	0	0	0	0	0	0	0	0	0
172808	48.0023	1.0491	1.0525	1.0176	1.0455	1.041	1.0431	0.7534	0.8467	0.7866	0.5091	0.4618	0.4665	0.209833	0.245733	0.249633	0.409333	0.329033	0.192333	0.232033	0.163733	0.222933	0.5548	0.5063	0.6236	1.0536	1.1136	1.0112	1.0778	1.1292	1.1199	0.9475	0.954	0.7894	1.27937	1.14947	1.15277	0.7471	0.1141	0.8206	0.133633	0.0453333	-0.0322667
Average monoculture		1.03973			1.0432			0.795567			0.479133			0.235067			0.310233			0.206233			0.561567			1.05947			1.10897			0.896967			1.19387			0.5606			0.0489
	48.0023	-0.098	0.002	0.187	0.202	0.21	0.125	0.037	-0.01	0.018	0.022	0.006		0.087	0.093	0.107	0.077	-0.041	0.014	0.15	0.135	0.049	-0.233	-0.274	-0.222	-0.194	-0.208	-0.202	0.016	0.012	-0.016	0.013	0.02	0.029				0.013	0.02	0.029	0.184033	0.216833	0.131033
Average SN1254		0.0303333			0.179			0.015			0.014			0.0956667			0.0166667			0.111333			-0.243			-0.201333			0.004									0.0206667			0.1773
Difference %		2.91741			17.1587			1.88545			2.92194			40.6977			5.3723			53.9842			-43.2718			-19.0033			0.360696									3.68653			362.577
	48.0023	0.343	0.302	0.18	0.255	0.341	0.2	0.461	0.454	0.127	0.38	0.372	0.267	0.019	0.043	-0.027	0.101	0.082	0.018	0.005	0.016	-0.001	0.139	0.113	0.096	0.4997	0.458	0.4748	0.228	0.25	0.088							0.137	0.133	0.106	0.2434	0.2417	0.1637
Average SN5482		0.275			0.265333			0.347333			0.339667			0.0116667			0.067			0.00666667			0.116			0.4775			0.188667									0.125333			0.216267
Diffrenece %		26.4491			25.4346			43.6586			70.8919			4.96313			21.5966			3.23258			20.6565			45.0698			17.0128									22.357			442.263
	48.0023	0.491	0.422	0.423	-0.003	-0.007	0.002	0.028	0.005	0.004	-0.091	0.011	-0.077	-0.017	-0.034	0.024	0.007	0.016	0.004	0.011	-0.015	0.005	-0.266	-0.221	-0.223	-0.168	-0.212	-0.179	0.212	0.097	0.206							-0.089	-0.07	-0.085	0	0.006	-0.011
Average SN15697		0.445333			-0.00266667			0.0123333			-0.0523333			-0.009			0.009			0.000333333			-0.236667			-0.186333			0.171667									-0.0813333			-0.00166667
Difference %		42.8315			-0.255624			1.55026			-10.9225			-3.8287			2.90104			0.161629			-42.144			-17.5875			15.4799									-14.5083			-3.40832
*In order to obtain zero values at start the experiments, the initial OD value was substracted from the other OD values
* For more information, please unfold de hidden cells.

## Sheet: LNnT-UNI
Media
Bacteria		15697			I1			M12			5482			LM8			H1			K12			664			1254			S1			14673			D3			D4			14673
Time [s]	Time [h]	B4N	B5N	B6N	C4N	C5N	C6N	D4N	D5N	D6N	F4N	F5N	F6N	D4N	D5N	D6N	E4N	E5N	E6N	F4N	F5N	F6N	B4N	B5N	B6N	C4N	C5N	C6N	E4N	E5N	E6N	F4N	F5N	F6N	C4N	C5N	C6N	C1N	C2N	C3N	C1N	C2N	C3N
0	0	0	0	0	0	0	0	0	0	0	0	0	0	0	0	0	0	0	0	0	0	0	0	0	0	0	0	0	0	0	0	0	0	0	0	0	0	0	0	0	0	0	0
172808	48.0023	0.763433	0.775833	0.804233	0.768533	0.750333	0.692433	-0.195067	-0.227667	-0.281567	-0.267567	-0.145067	-0.145067	0.0737667	-3.33215e-05	-0.149233	0.0876667	0.0130667	-0.00893334	0.0641667	0.0406667	0.0406667	0.627667	0.580367	0.835367	0.807667	0.814267	0.903467	0.979467	0.948267	1.04357							0.0997	0.0916	0.0865	0.0371	0.0349	0.1012
Average monoculture		0.781167			0.7371			-0.234767			-0.1859			-0.0251667			0.0306			0.0485			0.681133			0.8418			0.990433			#DIV/0!			#DIV/0!			0.0926			0.0577333
	48.0023	-0.162	-0.145	-0.166	0.263	0.107	0.098	0.135	-0.158	0.013	0.024	0	0.003	0.089	-0.067	-0.027	-0.173	0.006	0.039	-0.023	-0.02	-0.056	-0.235	-0.159	-0.294	-0.213	-0.171	-0.267	0.093	0.083	0.13	0.181	0.111	0.025				0.181	0.111	0.025	0.1925	0.1809	0.2224
Average SN1254		-0.157667			0.156			-0.00333333			0.009			-0.00166667			-0.0426667			-0.033			-0.229333			-0.217			0.102									0.105667			0.1986
Difference %		-20.1835			21.164			1.41985			-4.84131			6.62252			-139.434			-68.0412			-33.6694			-25.7781			10.2985									114.111			343.995
	48.0023	0.271	0.2	0.009	0.314	0.269	-0.019	0.364	0.289	0.023	0.296	0.079	0.13	0.045	0.011	0.006	0.03	-0.061	-0.051	0.121	0.132	0.161	0.417	0.464	0.505	0.4166	0.3764	0.437	0.165	0.237	0.154							-0.069	-0.104	-0.211	0.5423	0.3316	0.3149
Average SN5482		0.16			0.188			0.225333			0.168333			0.0206667			-0.0273333			0.138			0.462			0.41			0.185333									-0.128			0.396267
Difference %		20.4822			25.5054			95.9818			90.5505			-82.1192			-89.3246			284.536			67.8281			48.7052			18.7123									-138.229			686.374
	48.0023	0.411	0.401	0.403	0.014	0.014	0.024	0.01	0.008	0.021	0.027	-0.044	0.035	-0.049	0.039	-0.04	0.014	0.139	0.011	0.043	0.013	0.077	-0.262	-0.259	-0.262	-0.112	-0.029	0.014	0.203	0.199	0.22							-0.1	-0.135	-0.145	0.213	0.216	0.308
Average SN15697		0.405			0.0173333			0.013			0.006			-0.0166667			0.0546667			0.0443333			-0.261			-0.0423333			0.207333									-0.126667			0.245667
Difference %		51.8455			2.35156			-5.53741			-3.22754			66.2252			178.649			91.4089			-38.3185			-5.02891			20.9336									-136.789			425.52
*In order to obtain zero values at start the experiments, the initial OD value was substracted from the other OD values
* For more information, please unfold de hidden cells.

## Sheet: 3SL-UNI
Media
Bacteria		15697			I1			M12			5482			LM8			H1			K12			664			1254			S1			14673			D3			D4			14673
Time [s]	Time [h]	B4N	B5N	B6N	C4N	C5N	C6N	D4N	D5N	D6N	F4N	F5N	F6N	D4N	D5N	D6N	E4N	E5N	E6N	F4N	F5N	F6N	B4N	B5N	B6N	C4N	C5N	C6N	E4N	E5N	E6N	F4N	F5N	F6N	C4N	C5N	C6N	C1N	C2N	C3N	C1N	C2N	C3N
0	0	0	0	0	0	0	0	0	0	0	0	0	0	0	0	0	0	0	0	0	0	0	0	0	0	0	0	0	0	0	0	0	0	0	0	0	0	0	0	0	0	0	0
172808	48.0023	0.265067	0.247467	0.253167	-0.0934	-0.0847	-0.0903	-0.1196	-0.1245	-0.1075	-0.0613667	-0.0164667	-0.0209667	0.0474333	0.0671333	0.0558333	0.149833	0.145133	0.147033	0.1676	0.1618	0.1648	-0.1236	-0.0927	-0.0689	0.672867	0.712067	0.713767	1.1482	1.1333	1.1065							0.0321667	0.0287667	0.311667	0.00143332	0.141433	0.184533
Average monoculture		0.255233			-0.0894667			-0.1172			-0.0329333			0.0568			0.147333			0.164733			-0.0950667			0.699567			1.12933			#DIV/0!			#DIV/0!			0.1242			0.109133
	48.0023	3.33289e-05	-0.103067	-0.0725666	0.0241	-0.0043	0.00959999	0.161533	-0.0926667	0.152533	0.0576333	-0.223967	-0.0962667	0.0353333	0.00443337	0.219533	0.00533334	-0.0262667	0.202433	0.0204333	-0.0794667	-0.0658667	0.0204333	-0.0354667	-0.0666667	0.0383333	-0.0352667	-0.109267	0.4029	0.4302	0.4623							0.370233	0.131833	0.00403334	-0.0918667	0.136033	0.218033
Average SN1254		-0.0585333			0.0098			0.0738			-0.0875333			0.0864333			0.0605			-0.0416333			-0.0272333			-0.0354			0.4318									0.1687			0.0874
Difference %		-22.9333			-10.9538			-62.9693			265.79			152.171			41.0634			-25.2732			28.6466			-5.06027			38.2349									135.829			80.0855
	48.0023	0.0707666	0.308167	0.312167	0.024	-0.004	0.01	-0.132633	-0.0741333	0.00736667	-0.104133	0.267467	0.112967	0.0209667	-0.0544334	0.0427666	0.0143667	0.0310666	0.0281667	0.0723666	0.171367	0.180267	0.435167	0.522367	0.723067	0.303567	0.337267	0.456467	0.403	0.43	0.462							0.0195667	0.189267	0.317267	0.125267	0.158767	0.219167
Average SN5482		0.230367			0.01			-0.0664667			0.0921			0.00309999			0.0245333			0.141333			0.5602			0.365767			0.431667									0.175367			0.167733
Difference %		90.2573			-11.1773			56.7122			-279.656			5.45772			16.6516			85.7952			-589.271			52.2847			38.2231									141.197			153.696
	48.0023	0.152933	0.162433	0.192933	0.116733	0.0550333	0.0369333	-0.0934667	-0.179867	-0.108967	0.161833	0.0309333	-0.0180667	0.147633	0.200733	0.134733	-0.0312666	-0.0116667	0.0487333	0.106733	0.0198333	0.237633	0.390033	0.417233	0.677833	0.367933	0.313833	0.291633	0.404633	0.292933	0.110433							0.0872333	0.0723333	-0.0116667	0.206233	0.179433	0.156733
Average SN15697		0.169433			0.0695667			-0.127433			0.0582333			0.161033			0.00193334			0.1214			0.495033			0.324467			0.269333									0.0493			0.1808
Difference %		-66.3837			77.7571			108.732			176.822			283.509			1.31222			73.6949			520.722			46.3811			23.8489									39.694			165.669
*In order to obtain zero values at start the experiments, the initial OD value was substracted from the other OD values
* For more information, please unfold de hidden cells.

## Sheet: 2FL-BI
Media		ZMB + 2FL1%															ZMB+2FL 1%
Bacteria		I1			1254			M12			5482			15697			5482			15697			1254
Time [s]	Time [h]	B4N	B5N	B6N	C4N	C5N	C6N	D4N	D5N	D6N	E4N	E5N	E6N	F4N	F5N	F6N	B4N	B5N	B6N	C4N	C5N	C6N	D4N	D5N	D6N
	0	0	0	0	0	0	0	0	0	0	0	0	0	0	0	0	0	0	0	0	0	0	0	0	0
	24	0.849717	0.491217		0.176017	0.565517	0.00046667	0.776567	0.503167		0.142667	0.170467	-0.000333329	-0.4686	-0.6063		-0.2416	-0.3032	-0.5658	-0.0210833	0.00421667		-0.0699833	-0.0444833	-0.587933
	48	0.883817	1.17342		0.664917	0.709617	0.00046667	1.02017	0.549167		0.0125667	0.0254667	-0.000333329	-0.39	-0.5166		-0.0951	-0.1497	-0.5658	0.00941666	0.0327167		-0.0489833	-0.0624833	-0.587933
Average monoculture (24 h)		0.670467			0.370767			0.639867			0.156567			-0.53745			-0.2724			-0.00843332			-0.0572333
Average monoculture (48 h)		1.02862			0.687267			0.784667			0.0190167			-0.4533			-0.1224			0.0210667			-0.0557333
Ratio coculture/monoculture (24 h)		0.445585			1.28558			0.124245			1.01905			-0.0331194			-0.652349			-8.15218			-1.03698
	24	0.34295	0.25455		0.46785	0.48545		0.0821	0.0769		0.1466	0.1725		0.0306	0.005		0.179	0.1764		0.09045	0.04705		0.06325	0.05545
	48.0023	0.18725	-0.03555		0.59115	0.62175		1.2556	0.9046		0.0583	0.0522		0.0213	0.0332		0.3648	0.3601		0.04695	0.04455		0.06435	0.09565
Average coculture (24 h)		0.29875			0.47665			0.0795			0.15955			0.0178			0.1777			0.06875			0.05935
Average coculture (48 h)		0.07585			0.60645			1.0801			0.05525			0.02725			0.36245			0.04575			0.08
Ratio coculture/monoculture (48 h)		0.0737398			0.882409			1.37651			2.90535			-0.0601147			2.96119			2.17168			-1.43541
*In order to obtain zero values at start the experiments, the initial OD value was substracted from the other OD values
* For more information, please unfold de hidden cells.

## Sheet: 3SL-BI
Media		ZMB + 2FL1%															ZMB+2FL 1%
Bacteria		I1			1254			M12			5482			15697			5482			15697			1254
Time [s]	Time [h]	B4N	B5N	B6N	C4N	C5N	C6N	D4N	D5N	D6N	E4N	E5N	E6N	F4N	F5N	F6N	B4N	B5N	B6N	C4N	C5N	C6N	D4N	D5N	D6N
	0	0	0	0	0	0	0	0	0	0	0	0	0	0	0	0	0	0	0	0	0	0	0	0	0
	24	0.0780333	0.0373333		0.341933	0.390533		-0.0449167	-0.0718167		0.00288334	0.00838334		-0.427267	-0.515367		-0.463867	-0.540067		0.0731333	0.0661333		0.0953333	0.0500333
	48	0.0197333	-0.0379667		0.733833	0.751433		-0.0539167	-0.0656167		0.00718333	0.00908334		-0.449067	-0.524067		-0.436567	-0.490567		0.0851333	0.0828333		0.197233	0.0862333
Average monoculture (24 h)		0.0576833			0.366233			-0.0583667			0.00563334			-0.471317			-0.501967			0.0696333			0.0726833
Average monoculture (48 h)		-0.00911666			0.742633			-0.0597667			0.00813334			-0.486567			-0.463567			0.0839833			0.141733
Ratio coculture/monoculture (24 h)		1.01329			1.14831			-0.268989			1.35799			-0.0880512			-0.156684			0.560795			0.920431
	24	0.1077	0.0092		0.4144	0.4267		0.02625	0.00515		0.00545	0.00985		0.0553	0.0277		0.0803	0.077		0.0514	0.0267		0.0762	0.0576
	48.0023	0.2948	-0.0241		0.6393	0.6376		0.02155	0.04175		-0.00305	-0.00135		0.039	0.0363		0.1765	0.1442		0.0645	-0.0227		0.078	0.0917
Average coculture (24 h)		0.05845			0.42055			0.0157			0.00765			0.0415			0.07865			0.03905			0.0669
Average coculture (48 h)		0.13535			0.63845			0.03165			-0.0022			0.03765			0.16035			0.0209			0.08485
Ratio coculture/monoculture (48 h)		14.8464			0.859711			-0.529559			-0.270492			-0.0773789			0.345905			0.248859			-0.598659
*In order to obtain zero values at start the experiments, the initial OD value was substracted from the other OD values
* For more information, please unfold de hidden cells.

## Sheet: LNT-BI
Media		ZMB + 2FL1%															ZMB+2FL 1%
Bacteria		I1			1254			M12			5482			15697			5482			15697			1254
Time [s]	Time [h]	B4N	B5N	B6N	C4N	C5N	C6N	D4N	D5N	D6N	E4N	E5N	E6N	F4N	F5N	F6N	B4N	B5N	B6N	C4N	C5N	C6N	D4N	D5N	D6N
	0	0	0	0	0.153133	0.122733	0.117133	0.0837333	0.0845333	0.0747333	-0.00236667	0.00553333	0.00213333	0.488867	0.362667	0.437867	0.494567	0.455567	0.222167	-0.0136667	0.00973333	-0.0116667	-0.0201667	-0.0236667	-0.0292667
	24	0.811617	0.621317		0.65055	0.64005		0.28485	0.16945		0.00804999	0.00245		0.01455	0.01135		0.23815	0.21235		0.05435	0.01665		0.00125001	0.01645
	48	1.09217	1.04687		1.2749	1.1994		1.087	-0.1632		0.0033	0.00980001		0.02855	0.05175		0.40005	0.37705		0.07475	-5.00008e-05		0.04125	-0.02515
Average monoculture (24 h)		0.716467			0.6453			0.22715			0.00525			0.01295			0.22525			0.0355			0.00885
Average monoculture (48 h)		1.06952			1.23715			0.4619			0.00655001			0.04015			0.38855			0.03735			0.00804999
Ratio coculture/monoculture (24 h)		0.362543			0.861537			1.63923			5.67619			2.11969			0.787125			0.850704			8.44068
	24	0.28145	0.23805		0.54725	0.56465		0.37125	0.37345		0.03185	0.02775		0.03105	0.02385		0.18755	0.16705		0.04115	0.01925		0.08555	0.06385
	48.0023	0.3836	0.3461		0.7891	0.7832		1.0567	-0.1648		0.0793	0.0642		0.01645	0.04385		0.40335	0.38775		-0.09875	-0.08475		0.08325	0.03985
Average coculture (24 h)		0.25975			0.55595			0.37235			0.0298			0.02745			0.1773			0.0302			0.0747
Average coculture (48 h)		0.36485			0.78615			0.44595			0.07175			0.03015			0.39555			-0.09175			0.06155
Ratio coculture/monoculture (48 h)		-0.341135			0.635452			0.965469			10.9542			0.750934			-1.01802			-2.45649			7.64597
*In order to obtain zero values at start the experiments, the initial OD value was substracted from the other OD values
* For more information, please unfold de hidden cells.
