# Supplementary material for: Screening competition and cross-feeding interactions during utilization of human milk oligosaccharides by gut microbes
Source: Microbiome Res Rep. 2024 Jan 1;3(1):12. doi: 10.20517/mrr.2023.61 (PMC10917614; doi:10.20517/mrr.2023.61)
Supplement: Supplementary file 5 [file mrr-3-1-12-SupplementaryData3.xlsx]

## Sheet: SN B. theta VPI 5482-lactose
SN B. thetaiotaomicron VPI-5482-Lactose
Time [h]	B. infantis ATCC 15697			B. breve I1			B. longum M12			B. thetaiotaomicron VPI 5482			B. vulgatus S1			S. thermophilus LM8			E. faecalis H1			B. longum SCC664			B. longum D4			E. coli K12			B. bifidum JMC1254			L. symbiosum WAL14673
	C1N	C2N	C3N	C1N	C2N	C3N	C1N	C2N	C3N	C1N	C2N	C3N	C1N	C2N	C3N	C1N	C2N	C3N	C1N	C2N	C3N	C1N	C2N	C3N	C1N	C2N	C3N	C1N	C2N	C3N	C1N	C2N	C3N	C1N	C2N	C3N
0	0	0	0	0	0	0	0	0	0	0	0	0	0	0	0	0	0	0	0	0	0	0	0	0	0	0	0	0	0	0	0	0	0	0	0	0
3	-0.008	-0.013	0.053	0.036	0.001	0.036	-0.008	0.005	0.1	0.058	0.07	0.087	0.061	-0.03	0.042	0.014	0.049	0.002	-0.032	-0.046	-0.023	0.074	0.054	0.006	0.131	0.084	0.118	0.011	0.024	-0.012
6	-0.01	-0.024	0.085	0.003	0.022	0.07	0.124	0.136	0.287	0.135	0.146	0.225	0.146	0.046	0.115	0.286	0.277	0.231	0.209	0.167	0.154	0.064	0.063	0.019	0.119	0.021	0.089	0.033	0.007	-0.012
9	0.004	-0.016	0.143	0.111	0.131	0.177	0.472	0.626	0.786	0.199	0.219	0.301	0.207	0.124	0.193	0.224	0.2	0.221	0.11	0.11	0.147	0.069	0.054	-0.008	0.095	0.035	0.052	0.026	-0.004	0.017
12	0.003	-0.004	0.137	0.317	0.413	0.41	0.619	0.791	0.927	0.27	0.274	0.355	0.287	0.163	0.228	0.083	0.079	0.1	0.053	0.074	0.107	0.104	0.057	0.008	0.072	0.005	0.035	0.027	-0.002	0.016
15	0.017	0.042	0.17	0.512	0.61	0.598	0.592	0.756	0.889	0.31	0.318	0.393	0.31	0.201	0.253	0.13	0.104	0.121	0.107	0.128	0.148	0.095	0.042	0.052	0.042	-0.05	0.014	0.03	-0.003	0.018
18	0.04	0.014	0.15	0.521	0.626	0.571	0.557	0.733	0.868	0.346	0.358	0.413	0.351	0.235	0.285	0.167	0.154	0.163	0.153	0.162	0.195	0.096	0.047	0.027	0.022	-0.055	-0.009	0.016	-0.011	0.025
21	0.02	0.01	0.175	0.461	0.621	0.594	0.541	0.716	0.845	0.374	0.363	0.408	0.364	0.243	0.303	0.175	0.169	0.173	0.173	0.187	0.189	0.098	0.055	0.029	0.013	-0.068	-0.024	0.015	-0.007	0.019
24	0.056	0.043	0.219	0.528	0.671	0.638	0.554	0.722	0.852	0.407	0.402	0.454	0.388	0.283	0.355	0.18	0.163	0.163	0.181	0.186	0.223	0.091	0.051	0.043	-0.01	-0.098	-0.045	0.01	-0.012	0.016
27	0.044	0.011	0.152	0.564	0.684	0.644	0.569	0.731	0.86	0.431	0.436	0.427	0.407	0.314	0.358	0.193	0.171	0.183	0.194	0.208	0.231	0.087	0.049	0.03	-0.016	-0.111	-0.062	0.015	-0.01	0.028
30	0.056	0.036	0.159	0.6	0.706	0.67	0.566	0.716	0.852	0.442	0.456	0.465	0.406	0.328	0.383	0.186	0.168	0.181	0.197	0.204	0.234	0.084	0.053	0.033	-0.022	-0.111	-0.071	0.015	-0.007	0.029
33	0.056	-0.009	0.151	0.596	0.71	0.691	0.561	0.72	0.857	0.455	0.485	0.457	0.393	0.34	0.389	0.181	0.167	0.177	0.2	0.211	0.237	0.076	0.052	0.03	-0.036	-0.117	-0.088	0.012	-0.01	0.024
36	0.075	-0.003	0.153	0.636	0.71	0.702	0.561	0.716	0.848	0.489	0.508	0.499	0.431	0.342	0.408	0.185	0.174	0.179	0.207	0.214	0.241	0.07	0.046	0.024	-0.044	-0.134	-0.098	0.017	-0.008	0.031
39	0.086	-0.013	0.154	0.657	0.719	0.715	0.556	0.722	0.856	0.486	0.54	0.506	0.448	0.362	0.42	0.195	0.184	0.187	0.219	0.231	0.254	0.061	0.047	0.028	-0.053	-0.133	-0.104	0.022	-0.005	0.028
42	0.113	0.021	0.159	0.67	0.749	0.72	0.557	0.733	0.875	0.526	0.561	0.535	0.472	0.37	0.424	0.186	0.177	0.174	0.21	0.217	0.243	0.053	0.044	0.03	-0.069	-0.145	-0.118	0.019	-0.009	0.029
45	0.13	-0.022	0.132	0.687	0.734	0.688	0.546	0.728	0.876	0.508	0.569	0.545	0.481	0.382	0.423	0.2	0.192	0.186	0.228	0.237	0.26	0.045	0.04	0.021	-0.076	-0.147	-0.122	0.026	-0.005	0.03
48	0.15	0.027	0.162	0.7	0.773	0.723	0.544	0.741	0.892	0.541	0.584	0.568	0.501	0.388	0.429	0.193	0.186	0.178	0.22	0.226	0.251	0.037	0.041	0.025	-0.086	-0.139	-0.128	0.027	-0.003	0.026	0.0521333	-0.136167	-0.0434666	-0.300767	-0.370067	-0.378967
Average	0.113			0.732			0.725667			0.564333			0.439333			0.185667			0.232333			0.0343333			-0.117667			0.0166667			-0.0425			-0.349933
*In order to obtain zero values at start the experiments, the initial OD value was substracted from the other OD values
* For more information, please unfold de hidden cells.

## Sheet: SN B. theta VPI 5482-2FL
SN B. thetaiotaomicron VPI-5482-2FL
	B. infantis ATCC 15697			B. breve I1			B. longum M12			B. thetaiotaomicron VPI 5482			B. vulgatus S1			S. thermophilus LM8			E. faecalis H1			B. longum SCC664			B. longum D4			E. coli K12			B. bifidum JMC1254			L. symbiosum WAL14673
Time [h]	C4N	C5N	C6N	C4N	C5N	C6N	C4N	C5N	C6N	C4N	C5N	C6N	C4N	C5N	C6N	C4N	C5N	C6N	C4N	C5N	C6N	C4N	C5N	C6N	C4N	C5N	C6N	C4N	C5N	C6N	C1N	C2N	C3N	C1N	C2N	C3N
0	0	0	0	0	0	0	0	0	0	0	0	0	0	0	0	0	0	0	0	0	0	0	0	0	0	0	0	0	0	0	0	0	0	0	0	0
3	0.093	0.091	0.082	0.11	0.112	0.112	0.081	0.085	0.101	-0.056	0.032	0.085	0.017	0.012	-0.013	-0.048	-0.04	-0.045	-0.029	-0.071	0.009	0.041	0.04	0.03	0.072	0.065	0.046	0.001	0.007	0.009
6	0.137	0.136	0.115	0.127	0.152	0.122	0.161	0.182	0.194	0.022	0.106	0.167	0.037	0.03	0.018	-0.04	-0.036	-0.018	-0.057	-0.04	0.008	0.013	0.011	0.013	0.06	0.006	0.057	-0.03	0.02	0.011
9	0.147	0.147	0.138	0.093	0.144	0.171	0.294	0.282	0.268	0.081	0.143	0.205	0.092	0.054	0.039	-0.042	-0.031	-0.026	-0.058	-0.056	0.007	-0.021	-0.004	-0.015	-0.006	-0.03	0.026	0.008	0.018	0.007
12	0.153	0.155	0.149	0.125	0.19	0.187	0.457	0.453	0.397	0.129	0.168	0.232	0.097	0.085	0.05	-0.06	-0.046	-0.041	-0.077	-0.054	-0.002	-0.023	-0.015	-0.021	-0.029	-0.039	0.005	0.01	0.023	0.01
15	0.148	0.169	0.172	0.111	0.221	0.212	0.598	0.606	0.535	0.17	0.196	0.265	0.154	0.117	0.09	-0.084	-0.079	-0.053	-0.113	-0.099	-0.047	-0.032	-0.027	-0.014	-0.038	-0.041	-0.005	0.01	0.015	0.003
18	0.17	0.189	0.177	0.158	0.201	0.165	0.568	0.605	0.563	0.198	0.211	0.267	0.161	0.136	0.114	-0.093	-0.072	-0.052	-0.101	-0.108	-0.045	-0.053	-0.032	-0.036	-0.063	-0.057	-0.009	0.011	0.023	0.009
21	0.164	0.198	0.166	0.146	0.222	0.183	0.568	0.635	0.542	0.214	0.246	0.293	0.169	0.166	0.136	-0.132	-0.079	-0.063	-0.109	-0.103	-0.042	-0.047	-0.026	-0.028	-0.05	-0.042	-0.001	0.012	0.021	0.011
24	0.182	0.191	0.16	0.151	0.234	0.215	0.539	0.651	0.546	0.235	0.273	0.324	0.219	0.195	0.173	-0.115	-0.108	-0.083	-0.09	-0.086	-0.031	-0.048	-0.032	-0.031	-0.061	-0.049	-0.006	0.005	0.015	-0.001
27	0.148	0.206	0.177	0.189	0.212	0.205	0.53	0.632	0.535	0.265	0.294	0.347	0.239	0.209	0.18	-0.117	-0.098	-0.085	-0.072	-0.067	-0.014	-0.058	-0.037	-0.04	-0.074	-0.062	-0.005	0.012	0.018	0.001
30	0.177	0.176	0.184	0.178	0.256	0.234	0.507	0.6	0.516	0.25	0.306	0.355	0.276	0.233	0.219	-0.112	-0.104	-0.103	-0.063	-0.062	-0.018	-0.053	-0.036	-0.039	-0.065	-0.056	0	0.012	0.022	0.003
33	0.175	0.167	0.178	0.16	0.246	0.216	0.499	0.589	0.492	0.254	0.321	0.355	0.271	0.238	0.201	-0.111	-0.102	-0.088	-0.056	-0.063	-0.011	-0.052	-0.039	-0.038	-0.076	-0.062	-0.005	0.01	0.018	-0.005
36	0.166	0.178	0.178	0.151	0.264	0.233	0.469	0.603	0.495	0.264	0.342	0.386	0.287	0.248	0.239	-0.105	-0.096	-0.1	-0.062	-0.05	-0.012	-0.057	-0.04	-0.043	-0.088	-0.07	-0.006	0.014	0.02	-0.001
39	0.171	0.187	0.179	0.189	0.264	0.235	0.486	0.551	0.495	0.281	0.365	0.382	0.307	0.28	0.246	-0.12	-0.103	-0.094	-0.056	-0.058	-0.013	-0.052	-0.039	-0.039	-0.087	-0.07	-0.005	0.014	0.022	0.002
42	0.18	0.203	0.199	0.192	0.299	0.282	0.476	0.552	0.496	0.294	0.353	0.411	0.309	0.299	0.25	-0.102	-0.1	-0.109	-0.055	-0.043	-0.006	-0.055	-0.041	-0.04	-0.102	-0.08	-0.009	0.013	0.02	-0.001
45	0.178	0.197	0.196	0.164	0.281	0.213	0.464	0.537	0.463	0.292	0.361	0.414	0.311	0.307	0.25	-0.121	-0.105	-0.104	-0.058	-0.055	-0.009	-0.056	-0.041	-0.043	-0.109	-0.085	-0.01	0.014	0.02	0.004
48	0.183	0.225	0.211	0.146	0.308	0.254	0.484	0.551	0.472	0.308	0.38	0.458	0.316	0.304	0.272	-0.106	-0.107	-0.098	-0.051	-0.038	-0.005	-0.053	-0.041	-0.039	-0.114	-0.089	-0.011	0.014	0.022	0.007	0.292133	0.360533	0.338533	-0.300767	-0.370067	-0.378967
Average	0.206333			0.236			0.502333			0.382			0.297333			-0.103667			-0.0313333			-0.0443333			-0.0713333			0.0143333			0.3304			-0.349933
*In order to obtain zero values at start the experiments, the initial OD value was substracted from the other OD values
* For more information, please unfold de hidden cells.

## Sheet: SN B. theta VPI 5482-LNT
SN B. thetaiotaomicron VPI-5482-LNT
	B. infantis ATCC 15697			B. breve I1			B. longum M12			B. thetaiotaomicron VPI 5482			B. vulgatus S1			S. thermophilus LM8			E. faecalis H1			B. longum SCC664			B. longum D4			E. coli K12			B. bifidum JMC1254			L. symbiosum WAL14673
Time [h]	C7N	C8N	C9N	C7N	C8N	C9N	C7N	C8N	C9N	C7N	C8N	C9N	C7N	C8N	C9N	C7N	C8N	C9N	C7N	C8N	C9N	C7N	C8N	C9N	C7N	C8N	C9N	C7N	C8N	C9N	C1N	C2N	C3N	C1N	C2N	C3N
0	0	0	0	0	0	0	0	0	0	0	0	0	0	0	0	0	0	0	0	0	0	0	0	0	0	0	0	0	0	0	0	0	0	0	0	0
3	0.096	0.1	0.095	0.031	0.068	0.033	0.146	0.086	-0.027	0.049	0.125	0.062	0.006	0.003	-0.017	-0.017	0.005	0.03	0.06	0.111	-0.004	0.132	0.104	0.118	0.042	0.087	0.066	-0.005	-0.005	-0.041
6	0.167	0.167	0.141	0.068	0.092	0.083	0.252	0.206	0.074	0.147	0.215	0.16	0.045	0.057	0.02	-0.018	0.017	0.034	0.045	0.089	-0.03	0.21	0.197	0.213	0.061	0.088	0.045	-0.002	0.002	-0.014
9	0.179	0.177	0.147	0.098	0.136	0.101	0.336	0.311	0.105	0.19	0.27	0.176	0.065	0.093	0.039	-0.041	-0.002	0.025	0.008	0.053	-0.034	0.175	0.185	0.192	0.062	0.046	0.024	-0.002	-0.001	-0.014
12	0.186	0.179	0.154	0.211	0.253	0.133	0.403	0.386	0.136	0.247	0.287	0.208	0.103	0.131	0.056	-0.05	-0.003	0.022	-0.005	0.027	-0.077	0.183	0.165	0.18	0.084	0.048	0.027	-0.004	0.012	-0.003
15	0.216	0.212	0.136	0.266	0.274	0.172	0.48	0.469	0.115	0.257	0.32	0.208	0.138	0.144	0.065	-0.045	0.002	0.024	-0.003	0.027	-0.076	0.168	0.158	0.16	0.095	0.049	0.029	-0.003	0.009	-0.013
18	0.186	0.219	0.162	0.292	0.307	0.194	0.48	0.481	0.111	0.29	0.351	0.234	0.148	0.169	0.07	-0.041	-0.005	0.024	0.018	0.034	-0.048	0.159	0.144	0.144	0.095	0.061	0.039	-0.003	0.006	-0.009
21	0.249	0.226	0.17	0.308	0.326	0.205	0.486	0.514	0.121	0.314	0.388	0.243	0.172	0.193	0.088	-0.045	-0.016	0.015	0.012	0.024	-0.053	0.157	0.14	0.135	0.115	0.079	0.057	-0.001	0.011	-0.005
24	0.271	0.239	0.174	0.303	0.326	0.212	0.453	0.482	0.152	0.334	0.376	0.267	0.207	0.22	0.099	-0.044	-0.028	-0.015	0.019	0.022	-0.055	0.149	0.13	0.132	0.128	0.095	0.07	-0.007	0.006	-0.011
27	0.243	0.226	0.173	0.286	0.313	0.208	0.453	0.494	0.132	0.331	0.366	0.229	0.197	0.219	0.09	-0.033	-0.039	-0.04	0.036	0.039	-0.03	0.152	0.132	0.137	0.145	0.113	0.086	-0.006	0.006	-0.01
30	0.259	0.241	0.153	0.303	0.318	0.172	0.451	0.478	0.128	0.35	0.412	0.271	0.214	0.236	0.095	-0.059	-0.045	-0.063	0.04	0.034	-0.033	0.152	0.132	0.137	0.16	0.13	0.103	0	0.013	-0.005
33	0.242	0.234	0.148	0.28	0.304	0.162	0.456	0.458	0.1	0.341	0.378	0.252	0.209	0.231	0.091	-0.051	-0.046	-0.077	0.037	0.02	-0.032	0.145	0.131	0.137	0.159	0.132	0.104	-0.002	0.01	-0.009
36	0.26	0.265	0.15	0.297	0.321	0.174	0.445	0.473	0.113	0.358	0.41	0.253	0.23	0.247	0.101	-0.038	-0.028	-0.09	0.049	0.021	-0.026	0.138	0.136	0.115	0.151	0.13	0.101	-0.002	0.01	-0.007
39	0.271	0.277	0.157	0.29	0.326	0.173	0.426	0.41	0.103	0.36	0.399	0.245	0.241	0.245	0.107	-0.041	-0.007	-0.085	0.044	0.02	-0.027	0.142	0.122	0.109	0.151	0.133	0.104	0.003	0.015	-0.004
42	0.281	0.3	0.169	0.289	0.324	0.181	0.434	0.432	0.11	0.359	0.427	0.247	0.214	0.25	0.099	-0.003	0.034	-0.061	0.069	0.059	0.001	0.123	0.1	0.091	0.143	0.132	0.103	0	0.012	-0.006
45	0.311	0.317	0.187	0.263	0.334	0.188	0.465	0.431	0.115	0.367	0.428	0.25	0.22	0.257	0.1	-0.011	0.028	-0.071	0.063	0.047	-0.008	0.139	0.116	0.1	0.138	0.132	0.105	0.003	0.015	-0.002
48	0.343	0.302	0.18	0.255	0.341	0.2	0.461	0.454	0.127	0.38	0.372	0.267	0.228	0.25	0.088	0.019	0.043	-0.027	0.101	0.082	0.018	0.139	0.113	0.096	0.137	0.133	0.106	0.005	0.016	-0.001	0.4997	0.458	0.4748	0.2434	0.2417	0.1637
Average	0.275			0.265333			0.347333			0.339667			0.188667			0.0116667			0.067			0.116			0.125333			0.00666667			0.4775			0.216267
*In order to obtain zero values at start the experiments, the initial OD value was substracted from the other OD values
* For more information, please unfold de hidden cells.

## Sheet: SN B. theta VPI 5482-LNnT
SN B. thetaiotaomicron VPI-5482-LNnT
	B. infantis ATCC 15697			B. breve I1			B. longum M12			B. thetaiotaomicron VPI 5482			B. vulgatus S1			S. thermophilus LM8			E. faecalis H1			B. longum SCC664			B. longum D4			E. coli K12			B. bifidum JMC1254			L. symbiosum WAL14673
Time [h]	C10N	C11N	C12N	C10N	C11N	C12N	C10N	C11N	C12N	C10N	C11N	C12N	C10N	C11N	C12N	C10N	C11N	C12N	C10N	C11N	C12N	C10N	C11N	C12N	C10N	C11N	C12N	C10N	C11N	C12N	C1N	C2N	C3N	C1N	C2N	C3N
0	0	0	0	0	0	0	0	0	0	0	0	0	0	0	0	0	0	0	0	0	0	0	0	0	0	0	0	0	0	0	0	0	0	0	0	0
3	0.084	0.061	-0.003	0.129	0.11	-0.015	0.13	0.104	0.003	0.03	-0.042	0.033	-0.044	0.065	0.045	0.072	0.044	0.052	-0.006	-0.064	-0.078	0.214	0.213	0.252	0.083	0.062	-0.028	0.102	0.114	0.124
6	0.128	0.106	-0.001	0.102	0.106	-0.082	0.198	0.173	0.024	0.106	0.014	0.061	-0.01	0.09	0.075	0.091	0.056	0.062	-0.005	-0.06	-0.058	0.447	0.451	0.506	0.077	0.062	-0.021	0.098	0.15	0.163
9	0.163	0.127	-0.008	0.065	0.084	-0.106	0.243	0.221	0.035	0.152	0.064	0.087	0.018	0.113	0.101	0.135	0.088	0.019	0.065	-0.098	-0.105	0.439	0.465	0.506	0.07	0.055	-0.034	0.115	0.154	0.176
12	0.16	0.136	-0.003	0.154	0.155	-0.093	0.259	0.233	0.041	0.182	0.084	0.106	0.035	0.132	0.125	0.066	0.034	0.037	-0.021	-0.088	-0.095	0.478	0.509	0.525	0.074	0.06	-0.033	0.116	0.132	0.158
15	0.175	0.147	-0.001	0.261	0.266	-0.032	0.296	0.249	0.043	0.225	0.109	0.118	0.066	0.156	0.146	0.061	0.034	0.039	-0.027	-0.115	-0.101	0.482	0.532	0.557	0.052	0.032	-0.028	0.122	0.138	0.171
18	0.191	0.13	-0.002	0.303	0.264	0	0.286	0.254	0.036	0.246	0.11	0.131	0.081	0.172	0.157	0.055	0.028	0.031	-0.034	-0.133	-0.116	0.468	0.517	0.533	-0.001	-0.021	-0.064	0.118	0.137	0.175
21	0.19	0.151	-0.019	0.288	0.285	0.009	0.265	0.253	0.031	0.248	0.117	0.14	0.093	0.18	0.16	0.04	0.012	0.023	-0.036	-0.141	-0.124	0.456	0.506	0.531	0	-0.021	-0.098	0.112	0.128	0.167
24	0.202	0.174	-0.019	0.307	0.287	0.011	0.298	0.25	0.022	0.254	0.12	0.146	0.106	0.194	0.173	0.038	0.009	0.016	-0.038	-0.139	-0.12	0.449	0.503	0.53	-0.022	-0.043	-0.116	0.111	0.124	0.152
27	0.195	0.19	-0.014	0.28	0.289	0.002	0.3	0.256	0.024	0.266	0.11	0.148	0.118	0.204	0.169	0.037	0.005	0.007	-0.031	-0.121	-0.108	0.443	0.491	0.512	-0.035	-0.058	-0.132	0.117	0.135	0.165
30	0.217	0.179	-0.017	0.288	0.29	-0.005	0.323	0.254	0.021	0.272	0.112	0.151	0.129	0.214	0.178	0.033	0.001	-0.01	-0.028	-0.12	-0.098	0.439	0.485	0.508	-0.034	-0.057	-0.146	0.117	0.134	0.168
33	0.229	0.188	0.001	0.283	0.277	-0.009	0.308	0.259	0.029	0.281	0.109	0.161	0.147	0.228	0.181	0.031	0	0.009	-0.016	-0.104	-0.086	0.437	0.488	0.511	-0.043	-0.067	-0.157	0.113	0.137	0.162
36	0.245	0.198	0.005	0.308	0.288	-0.025	0.329	0.28	0.024	0.291	0.1	0.157	0.156	0.233	0.16	0.046	0.012	0.012	-0.004	-0.093	-0.077	0.435	0.48	0.496	-0.052	-0.079	-0.17	0.114	0.135	0.167
39	0.213	0.19	-0.019	0.3	0.28	-0.037	0.311	0.267	0.012	0.267	0.072	0.144	0.152	0.232	0.133	0.034	0.002	0.008	0	-0.085	-0.068	0.434	0.484	0.504	-0.051	-0.081	-0.18	0.118	0.135	0.169
42	0.239	0.197	0.007	0.335	0.263	-0.033	0.335	0.28	0.022	0.282	0.074	0.14	0.152	0.237	0.138	0.047	0.014	0.009	0.012	-0.076	-0.064	0.436	0.484	0.501	-0.06	-0.09	-0.193	0.113	0.124	0.156
45	0.249	0.196	0.005	0.324	0.263	-0.027	0.328	0.269	0.021	0.289	0.073	0.135	0.153	0.24	0.145	0.036	0.004	0.006	0.018	-0.071	-0.055	0.433	0.475	0.492	-0.066	-0.1	-0.205	0.114	0.128	0.16
48	0.271	0.2	0.009	0.314	0.269	-0.019	0.364	0.289	0.023	0.296	0.079	0.13	0.165	0.237	0.154	0.045	0.011	0.006	0.03	-0.061	-0.051	0.417	0.464	0.505	-0.069	-0.104	-0.211	0.121	0.132	0.161	0.4166	0.3764	0.437	0.5423	0.3316	0.3149
Average	0.16			0.188			0.225333			0.168333			0.185333			0.0206667			-0.0273333			0.462			-0.128			0.138			0.41			0.396267
*In order to obtain zero values at start the experiments, the initial OD value was substracted from the other OD values
* For more information, please unfold de hidden cells.

## Sheet: SN B. theta VPI5482-3SL
SN B. thetaiotaomicron VPI-5482-3SL
Time [h]	B. longum M12			B. bifidum JMC1254			B. thetaiotaomicron VPI5482			L. symbiosum WAL14673			B. infantis ATCC15697			B. longum SC664			E. faecalis H1			B. longum D4			S. thermophilus LM8			E. coli K12			B. vulgatus S1			B. breve I1
	A10N	A11N	A12N	B1N	B2N	B3N	B5N	B6N	B7N	B10N	B11N	B12N	C1N	C2N	C3N	D1N	D2N	D3N	D10N	D11N	D12N	G1N	G2N	G3N	G10N	G11N	G12N	H10N	H11N	H12N	H10N	H11N	H12N	H10N	H11N	H12N
0	0	0	0	0	0	0	0	0	0	0	0	0	0	0	0	0	0	0	0	0	0	0	0	0	0	0	0	0	0	0	0	0	0	0	0	0
48	-0.132633	-0.0741333	0.00736667	0.303567	0.337267	0.456467	-0.104133	0.267467	0.112967	0.125267	0.158767	0.219167	0.0707666	0.308167	0.312167	0.435167	0.522367	0.723067	0.0143667	0.0310666	0.0281667	0.0195667	0.189267	0.317267	0.0209667	-0.0544334	0.0427666	0.0723666	0.171367	0.180267	0.403	0.43	0.462	0.024	-0.004	0.01
Average	-0.0664667			0.365767			0.0921			0.167733			0.230367			0.5602			0.0245333			0.175367			0.00309999			0.141333			0.431667			0.01
*In order to obtain zero values at start the experiments, the initial OD value was substracted from the other OD values
* For more information, please unfold de hidden cells.
