# Supplementary material for: Screening competition and cross-feeding interactions during utilization of human milk oligosaccharides by gut microbes
Source: Microbiome Res Rep. 2024 Jan 1;3(1):12. doi: 10.20517/mrr.2023.61 (PMC10917614; doi:10.20517/mrr.2023.61)
Supplement: Supplementary file 6 [file mrr-3-1-12-SupplementaryData4.xlsx]

## Sheet: SN ATCC15697-LAC
SN B.infantis ATCC 15697-Lactose
Time [h]	B. infantis ATCC 15697			B. breve I1			B. longum M12			S. thermophilus LM8			E. faecalis H1			E. coli K12			B. longum SCC664			B. longum D4			B. bifidum JMC 1254			B. vulgatus S1			B. thetaiotaomicron VPI 5482			L. symbiosum WAL 14673
	B1N	B2N	B3N	B1N	B2N	B3N	B1N	B2N	B3N	B1N	B2N	B3N	B1N	B2N	B3N	B1N	B2N	B3N	B1N	B2N	B3N	B1N	B2N	B3N	B1N	B2N	B3N	B1N	B2N	B3N	B1N	B2N	B3N	B1N	B2N	B3N
0	0	0	0	0	0	0	0	0	0	0	0	0	0	0	0	0	0	0	0	0	0	0	0	0	0	0	0	0	0	0	0	0	0	0	0	0
3	0	0.012	0.028	0.007	0.004	0.012	0.006	0.001	0.007	-0.003	-0.007	0.016	0.006	0.009	-0.002	-0.039	-0.048	0.016	-0.006	0.022	0	0.104	0	0.075	0.038	0.028	0.047	-0.016	0.05	0.028	0.094	0.087	0.052	-0.002	0.002	-0.016
6	-0.005	0.02	0.02	0.014	0.009	0.005	0.013	0.002	-0.008	-0.003	-0.011	0.014	0.004	0.007	0	-0.032	-0.032	-0.017	-0.006	0.01	0	0.087	-0.027	0.075	0.071	0.035	0.025	0.011	0.08	0.077	0.158	0.152	0.135	-0.004	0.002	-0.017
9	0.016	0.036	0.037	0	0.029	0.015	-0.005	0.026	0.023	0.001	-0.027	0.006	0.005	0.004	0.001	0.017	-0.037	-0.036	-0.006	-0.003	0	0.075	-0.054	0.082	0.07	0.004	0.04	0.018	0.087	0.085	0.176	0.169	0.153	-0.005	0.003	-0.017
12	-0.005	0.025	0.04	0.005	0.026	0.014	-0.014	0.008	-0.002	-0.001	-0.009	0.016	0.008	0.015	0.009	0.007	-0.047	-0.008	-0.003	-0.015	0	0.072	-0.075	0.063	0.056	-0.03	-0.014	0.023	0.089	0.081	0.175	0.156	0.146	-0.006	0.003	-0.016
15	0.031	0.037	0.052	0.035	0.041	0.043	-0.011	0.03	0.004	-0.006	-0.015	0.015	-0.001	0.013	0.011	-0.002	-0.047	-0.026	-0.002	-0.026	0	0.059	-0.093	0.055	0.02	-0.057	-0.054	0.024	0.088	0.074	0.152	0.123	0.114	-0.006	0.003	-0.016
18	0.035	0.052	0.057	0.018	0.033	0.03	-0.017	0.037	-0.013	-0.021	-0.021	0.009	0.002	0.005	0.009	-0.006	-0.05	-0.045	-0.003	-0.031	0	0.045	-0.09	0.053	-0.016	-0.081	-0.076	0.023	0.078	0.072	0.128	0.084	0.077	-0.006	0.002	-0.016
21	0.062	0.074	0.074	0.04	0.007	0.017	-0.019	0.007	-0.017	-0.016	-0.012	0.018	0	0.016	0.016	-0.006	-0.046	-0.015	0.001	-0.033	0	0.038	-0.083	0.046	-0.041	-0.1	-0.091	0.025	0.072	0.081	0.122	0.074	0.083	-0.008	0.002	-0.017
24	0.115	0.109	0.124	0.033	0.01	0.015	-0.014	0.008	-0.005	-0.019	-0.016	0.015	-0.002	0.012	0.015	-0.02	-0.055	-0.021	0	-0.039	0	0.024	-0.082	0.042	-0.051	-0.113	-0.104	0.025	0.069	0.089	0.125	0.081	0.102	-0.007	0.001	-0.018
27	0.159	0.129	0.165	0.029	0.011	0.015	-0.018	0.015	0.004	-0.022	-0.021	0.012	0.001	0.014	0.015	-0.019	-0.051	-0.027	0.001	-0.041	0	0.013	-0.08	0.041	-0.061	-0.12	-0.11	0.025	0.067	0.091	0.128	0.081	0.11	-0.008	0.001	-0.018
30	0.15	0.089	0.142	0.013	0	0.004	-0.023	0.005	0.003	-0.022	-0.018	0.016	0.001	0.028	0.022	-0.02	-0.055	-0.026	0.002	-0.045	0	0.001	-0.078	0.033	-0.066	-0.127	-0.115	0.025	0.067	0.094	0.13	0.078	0.115	-0.009	0	-0.019
33	0.135	0.109	0.181	0.014	-0.008	0.002	-0.023	-0.009	-0.001	-0.023	-0.019	0.014	0	0.035	0.044	-0.023	-0.057	-0.027	0	-0.049	0	-0.011	-0.077	0.03	-0.07	-0.131	-0.118	0.026	0.067	0.1	0.131	0.073	0.118	-0.01	0	-0.019
36	0.165	0.115	0.176	0.027	0.001	0.012	0.001	0.001	0.016	-0.026	-0.024	0.009	0.001	0.039	0.083	-0.035	-0.054	-0.03	-0.001	-0.053	0	-0.027	-0.077	0.025	-0.071	-0.134	-0.12	0.028	0.069	0.106	0.131	0.067	0.121	-0.009	0	-0.02
39	0.168	0.097	0.158	0.024	0.006	0.01	0.007	0.018	0.014	-0.026	-0.023	0.011	-0.001	0.042	0.148	-0.03	-0.058	-0.026	-0.002	-0.058	0	-0.037	-0.078	0.018	-0.073	-0.137	-0.122	0.031	0.072	0.113	0.13	0.06	0.122	-0.01	-0.001	-0.02
42	0.171	0.086	0.134	0.033	-0.007	0.001	-0.003	-0.009	0	-0.027	-0.023	0.009	-0.001	0.039	0.182	-0.03	-0.06	-0.031	-0.004	-0.064	0	-0.054	-0.078	0.014	-0.075	-0.14	-0.123	0.037	0.078	0.124	0.128	0.051	0.124	-0.011	-0.001	-0.021
45	0.15	0.058	0.112	0.062	-0.005	0.004	-0.005	-0.009	0	-0.029	-0.028	0.006	0.006	0.034	0.204	-0.035	-0.061	-0.034	-0.005	-0.068	0	-0.064	-0.078	0.006	-0.077	-0.144	-0.124	0.047	0.092	0.147	0.122	0.043	0.123	-0.01	-0.001	-0.021
48	0.158	0.059	0.105	0.122	0.003	0.009	0	0.009	0.011	-0.029	-0.026	0.008	0.029	0.03	0.212	-0.026	-0.061	-0.025	-0.007	-0.073	0	-0.076	-0.077	0	-0.08	-0.147	-0.128	0.06	0.113	0.174	0.115	0.035	0.117	-0.01	-0.001	-0.021
Average	0.107333			0.0446667			0.00666667			-0.0156667			0.0903333			-0.0373333			-0.0266667			-0.051			-0.118333			0.115667			0.089			-0.0106667
*In order to obtain zero values at start the experiments, the initial OD value was substracted from the other OD values
* For more information, please unfold de hidden cells.

## Sheet: SN ATCC15697-2FL
SN B.infantis ATCC 15697-2FL
Time [h]	B. infantis ATCC 15697			B. breve I1			B. longum M12			S. thermophilus LM8			E. faecalis H1			E. coli K12			B. longum SCC664			B. longum D4			B. bifidum JMC 1254			B. vulgatus S1			B. thetaiotaomicron VPI 5482			L. symbiosum WAL 14673
	B4N	B5N	B6N	B4N	B5N	B6N	B4N	B5N	B6N	B4N	B5N	B6N	B4N	B5N	B6N	B4N	B5N	B6N	B4N	B5N	B6N	B4N	B5N	B6N	B4N	B5N	B6N	B4N	B5N	B6N	B4N	B5N	B6N	B4N	B5N	B6N
0	0	0	0	0	0	0	0	0	0	0	0	0	0	0	0	0	0	0	0	0	0	0	0	0	0	0	0	0	0	0	0	0	0	0	0	0
3	0.011	0.021	0.015	0.008	0.015	0.019	0.021	0.021	0.039	-0.021	-0.016	0	-0.008	-0.005	-0.003	0.024	0.028	-0.023	0.022	0.018	0.007	0.119	0.048	0.022	0.149	0.028	0.052	0.023	0.006	-0.019	0.006	-0.069	-0.076	-0.011	-0.028	-0.012
6	0.013	0.018	0.022	0.01	0.022	0.035	0.02	0.023	0.034	-0.024	-0.023	0.008	-0.003	0	0.005	0.047	0.037	-0.006	0.02	0.019	0.002	0.104	0.026	0.009	0.131	0.023	0.052	0.059	0.039	0.01	0.013	-0.068	-0.073	-0.01	-0.028	-0.013
9	-0.009	0.006	0.003	-0.015	0.001	0.001	-0.007	-0.001	0.004	-0.031	-0.034	0.002	-0.005	0	0.009	0.029	0.047	-0.006	-0.011	-0.002	-0.023	0.098	0.013	-0.005	0.098	-0.024	0.052	0.053	0.049	0.021	0.019	-0.068	-0.071	-0.011	-0.029	-0.015
12	-0.012	0.003	-0.01	-0.024	-0.019	-0.01	-0.008	-0.012	-0.001	-0.025	-0.028	0.002	-0.004	-0.001	0.012	0.034	0.046	0	-0.056	-0.01	-0.066	0.084	0.003	-0.015	0.04	-0.035	0.021	0.045	0.05	0.024	0.026	-0.067	-0.068	-0.011	-0.031	-0.017
15	-0.032	-0.012	-0.017	-0.009	-0.018	-0.016	-0.024	-0.024	-0.025	-0.026	-0.034	0	-0.004	0	0.014	0.032	0.033	0.004	-0.087	-0.01	-0.086	0.08	0	-0.015	0.024	-0.052	-0.01	0.04	0.052	0.022	0.033	-0.066	-0.068	-0.012	-0.035	-0.018
18	-0.031	-0.024	-0.018	-0.037	-0.027	-0.035	-0.008	-0.011	-0.021	-0.036	-0.043	-0.006	-0.005	-0.001	0.014	0.033	0.027	0.006	-0.104	-0.029	-0.116	0.067	-0.013	-0.029	-0.026	-0.082	-0.047	0.04	0.063	0.02	0.037	-0.064	-0.066	-0.012	-0.03	-0.019
21	-0.026	-0.02	-0.022	-0.034	-0.023	-0.036	-0.007	-0.011	-0.018	-0.034	-0.04	-0.006	-0.005	-0.001	0.015	0.053	0.022	0.012	-0.106	-0.025	-0.128	0.063	-0.013	-0.027	-0.068	-0.102	-0.078	0.043	0.074	0.021	0.041	-0.061	-0.064	-0.012	-0.031	-0.019
24	-0.02	-0.019	-0.02	-0.025	-0.013	-0.025	-0.006	-0.008	-0.013	-0.035	-0.042	-0.008	-0.005	-0.001	0.015	0.039	0.019	0.012	-0.088	-0.024	-0.143	0.061	-0.014	-0.027	-0.085	-0.121	-0.101	0.039	0.079	0.023	0.045	-0.058	-0.061	-0.011	-0.032	-0.019
27	-0.007	-0.014	-0.011	-0.026	-0.011	-0.025	0.001	-0.001	-0.013	-0.044	-0.048	-0.013	-0.006	-0.001	0.014	0.039	0.013	0.011	-0.078	-0.037	-0.169	0.052	-0.023	-0.036	-0.095	-0.133	-0.117	0.037	0.079	0.02	0.048	-0.053	-0.058	-0.011	-0.035	-0.018
30	0.02	0.008	0.01	-0.017	-0.011	-0.017	0.015	0.007	-0.005	-0.042	-0.048	-0.013	-0.005	-0.001	0.015	0.056	0.005	0.015	-0.076	-0.037	-0.178	0.049	-0.025	-0.038	-0.101	-0.147	-0.124	0.035	0.075	0.018	0.051	-0.049	-0.054	-0.01	-0.037	-0.017
33	0.089	0.051	0.068	-0.024	-0.014	-0.018	-0.003	-0.011	-0.017	-0.041	-0.049	-0.013	-0.005	-0.001	0.015	0.048	0.001	0.016	-0.076	-0.044	-0.188	0.048	-0.027	-0.038	-0.116	-0.166	-0.143	0.022	0.067	0.004	0.043	-0.055	-0.061	-0.019	-0.049	-0.027
36	0.231	0.194	0.216	-0.024	-0.007	-0.021	0	-0.005	-0.013	-0.047	-0.053	-0.017	-0.006	-0.001	0.014	0.046	0.009	0.013	-0.069	-0.063	-0.208	0.042	-0.034	-0.045	-0.116	-0.171	-0.148	0.017	0.061	0	0.046	-0.049	-0.058	-0.017	-0.05	-0.025
39	0.448	0.464	0.46	-0.025	-0.012	-0.017	0.003	-0.003	-0.012	-0.047	-0.052	-0.017	-0.006	-0.001	0.014	0.058	0.012	0.018	-0.041	-0.063	-0.213	0.04	-0.037	-0.047	-0.107	-0.169	-0.144	0.02	0.059	-0.004	0.055	-0.036	-0.046	-0.009	-0.032	-0.018
42	0.47	0.484	0.481	-0.025	-0.017	-0.011	-0.005	-0.015	-0.021	-0.048	-0.054	-0.019	-0.006	-0.001	0.013	0.05	0.009	0.016	-0.022	-0.077	-0.226	0.036	-0.043	-0.052	-0.106	-0.174	-0.145	0.021	0.05	-0.019	0.06	-0.032	-0.043	-0.007	0.123	-0.016
45	0.475	0.483	0.484	-0.027	-0.011	-0.022	-0.008	-0.014	-0.019	-0.052	-0.057	-0.022	-0.007	-0.002	0.011	0.046	0.019	0.015	-0.016	-0.08	-0.231	0.032	-0.046	-0.055	-0.108	-0.18	-0.147	0.026	0.043	-0.029	0.063	-0.031	-0.038	-0.007	0.179	-0.016
48	0.491	0.48	0.491	-0.027	-0.01	-0.021	-0.003	-0.009	-0.017	-0.052	-0.057	-0.022	-0.007	-0.002	0.011	0.057	0.016	0.017	-0.032	-0.081	-0.234	0.029	-0.05	-0.058	-0.113	-0.183	-0.152	0.046	0.041	-0.027	0.064	-0.03	-0.037	-0.007	0.208	-0.016
Average	0.487333			-0.0193333			-0.00966667			-0.0436667			0.000666667			0.03			-0.115667			-0.0263333			-0.149333			0.02			-0.001			0.0616667
*In order to obtain zero values at start the experiments, the initial OD value was substracted from the other OD values
* For more information, please unfold de hidden cells.

## Sheet: SN ATCC15697-LNT
SN B.infantis ATCC 15697-LNT
Time [h]	B. infantis ATCC 15697			B. breve I1			B. longum M12			B. longum SCC664			B. longum D4			S. thermophilus LM8			E. faecalis H1			E. coli K12			B. bifidum JMC 1254			B. vulgatus S1			B. thetaiotaomicron VPI 5482			L. symbiosum WAL 14673
	B7N	B8N	B9N	B7N	B8N	B9N	B7N	B8N	B9N	B7N	B8N	B9N	B7N	B8N	B9N	B7N	B8N	B9N	B7N	B8N	B9N	B7N	B8N	B9N	B7N	B8N	B9N	B7N	B8N	B9N	B7N	B8N	B9N	B7N	B8N	B9N
0	0	0	0	0	0	0	0	0	0	0	0	0	0	0	0	0	0	0	0	0	0	0	0	0	0	0	0	0	0	0	0	0	0	0	0	0
3	0.012	0.019	0.014	0.006	0.003	0.011	0.006	0.017	0.021	-0.003	0.065	0.068	0.021	0.042	0.045	-0.001	0.005	0.062	-0.003	0.002	-0.006	-0.009	-0.028	-0.013	0.047	-0.047	0	0.037	0.007	0.012	-0.074	-0.02	-0.059	0.005	0.01	-0.002
6	0.01	0.011	0.019	0.02	0.014	0.023	0.034	0.044	0.041	-0.052	0.014	0.012	0.004	0.037	0.024	0.008	-0.001	0.063	0.005	0.008	0.003	0.006	-0.023	-0.001	0.036	-0.028	0.008	0.103	0.071	0.065	-0.088	-0.024	-0.072	0.006	0.009	-0.006
9	-0.007	-0.009	-0.003	-0.004	-0.004	0.003	0.01	0.026	0.014	-0.095	-0.049	-0.052	-0.013	0.015	0.003	0.005	-0.006	0.045	0.007	0.012	0.003	0.011	-0.014	0.002	-0.005	-0.055	-0.043	0.15	0.107	0.119	-0.092	-0.021	-0.073	0.006	0.008	-0.007
12	-0.021	-0.018	-0.012	-0.014	-0.025	-0.02	-0.015	-0.01	0.01	-0.127	-0.078	-0.081	-0.027	0.004	-0.011	0.004	-0.006	0.049	0.008	0.015	0.008	0.017	-0.016	0.01	-0.051	-0.106	-0.077	0.186	0.128	0.164	-0.091	-0.013	-0.07	0.005	0.008	-0.008
15	-0.021	-0.028	-0.017	-0.011	-0.018	0.003	0.021	0.028	-0.005	-0.143	-0.098	-0.104	-0.034	-0.007	-0.017	0.001	-0.009	0.049	0.009	0.013	0.004	0.012	-0.019	0.007	-0.09	-0.14	-0.107	0.209	0.131	0.195	-0.086	-0.005	-0.067	0.005	0.008	-0.008
18	-0.018	-0.03	-0.023	-0.019	-0.019	-0.02	-0.013	-0.015	-0.013	-0.179	-0.136	-0.139	-0.042	-0.018	-0.03	-0.005	-0.017	0.04	0.011	0.012	0.004	0.013	-0.018	0.006	-0.11	-0.156	-0.12	0.22	0.124	0.203	-0.084	0.001	-0.065	0.004	0.009	-0.009
21	0.01	-0.007	0.007	-0.018	-0.018	-0.015	-0.012	-0.013	-0.009	-0.187	-0.147	-0.153	-0.051	-0.023	-0.033	-0.006	-0.018	0.039	0.011	0.012	0.004	0.014	-0.017	0.005	-0.122	-0.167	-0.133	0.223	0.117	0.21	-0.082	0.005	-0.065	0.004	0.008	-0.009
24	0.089	0.07	0.093	-0.008	-0.006	-0.005	-0.005	-0.004	0.001	-0.199	-0.162	-0.167	-0.046	-0.026	-0.037	-0.006	-0.019	0.038	0.01	0.012	0.003	0.011	-0.016	0.005	-0.133	-0.178	-0.144	0.219	0.113	0.219	-0.081	0.009	-0.065	0.003	0.008	-0.01
27	0.305	0.243	0.286	-0.009	-0.008	-0.005	-0.002	-0.002	0	-0.219	-0.179	-0.185	-0.061	-0.036	-0.048	-0.008	-0.024	0.034	0.011	0.011	0.003	0.01	-0.017	0.004	-0.141	-0.186	-0.152	0.22	0.106	0.218	-0.081	0.011	-0.065	0.002	0.008	-0.01
30	0.501	0.437	0.451	-0.011	-0.012	-0.006	-0.005	-0.007	-0.004	-0.224	-0.185	-0.192	-0.066	-0.039	-0.052	-0.009	-0.026	0.033	0.01	0.011	0.004	0.012	-0.015	0.006	-0.147	-0.192	-0.158	0.222	0.102	0.217	-0.081	0.012	-0.066	0.002	0.007	-0.01
33	0.538	0.462	0.467	-0.009	-0.01	-0.005	-0.003	-0.005	0	-0.231	-0.192	-0.2	-0.063	-0.043	-0.055	-0.01	-0.026	0.032	0.009	0.012	0.004	0.012	-0.015	0.006	-0.152	-0.197	-0.163	0.22	0.1	0.21	-0.082	0.012	-0.067	0.001	0.007	-0.01
36	0.535	0.465	0.467	-0.003	-0.005	0.001	0.004	-0.001	0.003	-0.247	-0.204	-0.21	-0.076	-0.052	-0.065	-0.013	-0.029	0.029	0.009	0.011	0.003	0.01	-0.016	0.004	-0.157	-0.2	-0.167	0.218	0.098	0.208	-0.083	0.012	-0.068	0.001	0.007	-0.011
39	0.54	0.453	0.462	-0.008	-0.01	-0.003	-0.001	-0.003	0	-0.25	-0.207	-0.213	-0.078	-0.055	-0.068	-0.014	-0.031	0.028	0.008	0.012	0.004	0.012	-0.015	0.005	-0.16	-0.204	-0.17	0.215	0.095	0.206	-0.085	0.012	-0.071	0.001	0.007	-0.011
42	0.509	0.444	0.448	-0.01	-0.012	-0.005	0.001	-0.007	0	-0.262	-0.215	-0.219	-0.084	-0.063	-0.077	-0.015	-0.031	0.027	0.007	0.013	0.004	0.011	-0.015	0.005	-0.163	-0.206	-0.173	0.212	0.093	0.205	-0.086	0.012	-0.073	0	0.006	-0.011
45	0.502	0.424	0.422	-0.002	-0.006	0	0.018	-0.002	0.004	-0.264	-0.217	-0.221	-0.089	-0.066	-0.081	-0.017	-0.034	0.024	0.007	0.014	0.003	0.01	-0.015	0.004	-0.166	-0.208	-0.176	0.211	0.094	0.205	-0.089	0.011	-0.075	0	0.006	-0.011
48	0.491	0.422	0.423	-0.003	-0.007	0.002	0.028	0.005	0.004	-0.266	-0.221	-0.223	-0.089	-0.07	-0.085	-0.017	-0.034	0.024	0.007	0.016	0.004	0.011	-0.015	0.005	-0.168	-0.212	-0.179	0.212	0.097	0.206	-0.091	0.011	-0.077	0	0.006	-0.011
Average	0.445333			-0.00266667			0.0123333			-0.236667			-0.0813333			-0.009			0.009			0.000333333			-0.186333			0.171667			-0.0523333			-0.00166667
*In order to obtain zero values at start the experiments, the initial OD value was substracted from the other OD values
* For more information, please unfold de hidden cells.

## Sheet: SN ATCC15697-LNnT
SN B.infantis ATCC 15697-LNnT
Time [h]	B. infantis ATCC 15697			B. breve I1			B. longum M12			B. longum SCC664			B. longum D4			S. thermophilus LM8			E. faecalis H1			E. coli K12			B. bifidum JMC 1254			B. vulgatus S1			B. thetaiotaomicron VPI 5482			L. symbiosum WAL 14673
	B10N	B11N	B12N	B10N	B11N	B12N	B10N	B11N	B12N	B10N	B11N	B12N	B10N	B11N	B12N	B10N	B11N	B12N	B10N	B11N	B12N	B10N	B11N	B12N	B10N	B11N	B12N	B10N	B11N	B12N	B10N	B11N	B12N	B10N	B11N	B12N
0	0	0	0	0	0	0	0	0	0	0	0	0	0	0	0	0	0	0	0	0	0	0	0	0	0	0	0	0	0	0	0	0	0	0	0	0
3	0.024	0.022	0.02	0.025	0.022	0	0.034	0.051	0.033	0.009	-0.022	0.003	0.03	0.018	0.003	-0.017	0.074	-0.016	0.006	0.004	0.008	0.039	0.014	0.028	-0.043	0.022	0.081	0.064	0.107	0.017	0.003	-0.074	-0.026	0.003	0.023	0.009
6	0.03	0.023	0.002	0.05	0.037	0.023	0.047	0.039	0.034	-0.062	-0.067	-0.031	-0.002	-0.018	-0.019	-0.017	0.075	-0.009	0.009	0.005	0.009	0.032	0.006	0.02	-0.068	0.073	0.05	0.154	0.208	0.119	0.028	-0.05	-0.004	0.043	0.066	0.048
9	0.005	0.004	-0.007	0.013	-0.001	-0.021	0.022	0.002	-0.003	-0.116	-0.075	-0.094	-0.025	-0.047	-0.047	-0.025	0.062	-0.018	0.011	0.006	0.009	0.037	0.01	0.026	-0.028	0.134	0.058	0.185	0.24	0.166	0.017	-0.053	-0.009	0.051	0.077	0.059
12	-0.028	0.002	-0.019	-0.01	-0.01	-0.006	0.005	0.002	-0.005	-0.141	-0.091	-0.135	-0.041	-0.061	-0.055	-0.029	0.064	-0.012	0.013	0.008	0.012	0.039	0.008	0.026	-0.027	0.098	0.093	0.203	0.256	0.176	0.005	-0.056	-0.012	0.056	0.086	0.069
15	-0.019	-0.024	-0.005	0.001	-0.01	-0.005	-0.007	-0.01	0.008	-0.163	-0.114	-0.179	-0.04	-0.068	-0.07	-0.026	0.062	-0.018	0.013	0.007	0.011	0.037	0.009	0.023	-0.035	0.052	0.101	0.208	0.275	0.198	0.011	-0.06	-0.014	0.055	0.108	0.078
18	-0.021	-0.014	0.004	-0.022	-0.019	0.003	-0.02	-0.011	0.011	-0.194	-0.157	-0.208	-0.049	-0.082	-0.081	-0.032	0.056	-0.024	0.013	0.007	0.01	0.037	0.01	0.023	-0.046	0.027	0.084	0.212	0.267	0.199	0.006	-0.061	-0.014	0.054	0.179	0.17
21	-0.012	-0.004	0.024	-0.006	-0.005	0.005	-0.008	0	0.015	-0.203	-0.177	-0.221	-0.058	-0.085	-0.086	-0.034	0.056	-0.023	0.013	0.007	0.011	0.039	0.011	0.025	-0.068	0.01	0.064	0.213	0.246	0.206	0.008	-0.065	-0.014	0.064	0.244	0.257
24	0.04	0.046	0.102	-0.008	-0.007	0.007	-0.01	-0.004	0.017	-0.216	-0.197	-0.233	-0.057	-0.091	-0.094	-0.034	0.053	-0.027	0.012	0.007	0.01	0.04	0.012	0.023	-0.085	-0.001	0.049	0.208	0.228	0.203	0.005	-0.067	-0.014	0.114	0.235	0.252
27	0.202	0.203	0.331	-0.008	-0.004	0.013	-0.011	-0.002	0.02	-0.231	-0.222	-0.243	-0.068	-0.1	-0.103	-0.039	0.05	-0.03	0.012	0.006	0.01	0.039	0.011	0.024	-0.094	-0.01	0.039	0.21	0.222	0.205	0.001	-0.069	-0.014	0.194	0.214	0.233
30	0.361	0.311	0.406	-0.004	-0.001	0.003	-0.004	-0.002	0.01	-0.236	-0.228	-0.244	-0.074	-0.103	-0.108	-0.042	0.048	-0.029	0.013	0.007	0.011	0.041	0.012	0.027	-0.098	-0.017	0.035	0.208	0.219	0.207	0.001	-0.07	-0.011	0.214	0.209	0.228
33	0.454	0.379	0.441	-0.004	-0.003	0.009	-0.009	-0.006	0.015	-0.242	-0.236	-0.247	-0.075	-0.108	-0.114	-0.041	0.047	-0.032	0.013	0.008	0.011	0.041	0.013	0.03	-0.099	-0.022	0.031	0.208	0.214	0.21	0.005	-0.07	-0.01	0.198	0.204	0.228
36	0.46	0.423	0.458	-0.006	-0.008	0.005	-0.012	-0.01	0.015	-0.248	-0.249	-0.254	-0.082	-0.115	-0.121	-0.044	0.045	-0.035	0.012	0.011	0.01	0.041	0.013	0.033	-0.101	-0.024	0.029	0.207	0.21	0.214	0.01	-0.069	-0.005	0.189	0.201	0.235
39	0.447	0.425	0.447	-0.004	-0.004	0.004	-0.007	-0.007	0.011	-0.251	-0.249	-0.257	-0.087	-0.119	-0.127	-0.046	0.044	-0.035	0.013	0.031	0.011	0.042	0.013	0.042	-0.104	-0.024	0.025	0.206	0.206	0.216	0.015	-0.066	0.001	0.187	0.203	0.249
42	0.433	0.423	0.453	-0.003	-0.003	0.005	-0.01	-0.009	0.011	-0.258	-0.255	-0.262	-0.091	-0.125	-0.134	-0.046	0.042	-0.037	0.014	0.07	0.011	0.042	0.013	0.05	-0.106	-0.025	0.021	0.204	0.202	0.216	0.019	-0.06	0.011	0.19	0.206	0.268
45	0.447	0.434	0.444	0.006	-0.001	0.007	-0.004	-0.005	0.028	-0.259	-0.257	-0.261	-0.098	-0.13	-0.14	-0.049	0.04	-0.039	0.013	0.117	0.011	0.042	0.013	0.063	-0.109	-0.026	0.017	0.202	0.2	0.217	0.022	-0.053	0.023	0.199	0.211	0.29
48	0.411	0.401	0.403	0.014	0.014	0.024	0.01	0.008	0.021	-0.262	-0.259	-0.262	-0.1	-0.135	-0.145	-0.049	0.039	-0.04	0.014	0.139	0.011	0.043	0.013	0.077	-0.112	-0.029	0.014	0.203	0.199	0.22	0.027	-0.044	0.035	0.213	0.216	0.308
Average	0.405			0.0173333			0.013			-0.261			-0.126667			-0.0166667			0.0546667			0.0443333			-0.0423333			0.207333			0.006			0.245667
*In order to obtain zero values at start the experiments, the initial OD value was substracted from the other OD values
* For more information, please unfold de hidden cells.

## Sheet: SN ATCC15697-3SL
SN B.infantis ATCC 15697-3SL
Time [h]	B. longum M12			B. bifidum JMC1254			B. thetaiotaomicron VPI5482			L. symbiosum WAL14673			B. infantis ATCC15697			B. longum SC664			E. faecalis H1			B. longum D4			S. thermophilus LM8			E. coli K12			B. vulgatus S1			B. breve I1
	A10N	A11N	A12N	B1N	B2N	B3N	B5N	B6N	B7N	B10N	B11N	B12N	C1N	C2N	C3N	D1N	D2N	D3N	D10N	D11N	D12N	G1N	G2N	G3N	G10N	G11N	G12N	H10N	H11N	H12N	H10N	H11N	H12N	H10N	H11N	H12N
0	0	0	0	0	0	0	0	0	0	0	0	0	0	0	0	0	0	0	0	0	0	0	0	0	0	0	0	0	0	0	0	0	0	0	0	0
48	-0.0934667	-0.179867	-0.108967	0.367933	0.313833	0.291633	0.161833	0.0309333	-0.0180667	0.206233	0.179433	0.156733	0.152933	0.162433	0.192933	0.390033	0.417233	0.677833	-0.0312666	-0.0116667	0.0487333	0.0872333	0.0723333	-0.0116667	0.147633	0.200733	0.134733	0.106733	0.0198333	0.237633	0.404633	0.292933	0.110433	0.116733	0.0550333	0.0369333
Average	-0.127433			0.324467			0.0582333			0.1808			0.169433			0.495033			0.00193334			0.0493			0.161033			0.1214			0.269333			0.0695667
*In order to obtain zero values at start the experiments, the initial OD value was substracted from the other OD values
* For more information, please unfold de hidden cells.
