# Supplementary material for: Screening competition and cross-feeding interactions during utilization of human milk oligosaccharides by gut microbes
Source: Microbiome Res Rep. 2024 Jan 1;3(1):12. doi: 10.20517/mrr.2023.61 (PMC10917614; doi:10.20517/mrr.2023.61)
Supplement: Supplementary file 7 [file mrr-3-1-12-SupplementaryData5.xlsx]

## Sheet: JCM1254-I1 pair
Bacteria																	I1 MONOCULTURE										I1 COCULTURE										1254 MONOCULTURE
Media																	ZMB+LAC2%		ZMB+2FL1%		ZMB+3SL1%		ZMB+LNT1%		ZMB+LNnT1%		ZMB+LAC2%		ZMB+2FL1%		ZMB+3SL1%		ZMB+LNT1%		ZMB+LNnT1%		ZMB+LAC2%				ZMB+2FL1%				ZMB+3SL1%				ZMB+LNT1%
Time (h)	A1	A2	A1-2	A3	A4	A3-4	A5	A6	A5-6	A7	A8	A7-8	A9	A10	A9-10	B1	B1	B3	B3	B5	B5	B7	B7	B9	B9	C1	C1	C3	C3	C5	C5	C7	C7	C9	C9	D1	D1	D2	D2	D3	D3	D4	D4	D5	D5	D6	D6	D7	D7
24	0.0945	0.0942	0.09435	0.0965	0.0969	0.0967	0.0952	0.0975	0.09635	0.096	0.0964	0.0962	0.094	0.0927	0.09335	1.3454	1.25105	0.2486	0.1519	0.1916	0.09525	1.1424	1.0462	1.2955	1.20215	0.8239	0.72955	0.6862	0.5895	0.5242	0.42785	0.6114	0.5152	0.9887	0.89535	0.3696	0.27525	0.38	0.28565	0.4795	0.3828	0.4346	0.3379	0.279	0.18265	0.2185	0.12215	0.6932	0.597
48	0.0938	0.0944	0.0941	0.0971	0.0975	0.0973	0.0959	0.0972	0.09655	0.0998	0.1001	0.09995	0.0957	0.094	0.09485	1.506	1.4119	1.399	1.3017	0.2243	0.12775	1.6275	1.52755	0.9723	0.87745	0.7005	0.6064	0.6319	0.5346	0.7089	0.61235	0.8026	0.70265	0.8482	0.75335	0.3494	0.2553	0.3166	0.2225	0.5359	0.4386	0.4847	0.3874	0.2117	0.11515	0.1977	0.10115	0.5063	0.40635
*In order to obtain zero values at start the experiments, the initial OD value was substracted from the other OD values
* For more information, please unfold de hidden cells.
[truncated: 26 more columns]

## Sheet: JCM1254-M12 pair
Bacteria																	M12 MONOCULTURE										M12 COCULTURE										1254 MONOCULTURE
Media																	ZMB+LAC2%		ZMB+2FL1%		ZMB+3SL1%		ZMB+LNT1%		ZMB+LNnT1%		ZMB+LAC2%		ZMB+2FL1%		ZMB+3SL1%		ZMB+LNT1%		ZMB+LNnT1%		ZMB+LAC2%				ZMB+2FL1%				ZMB+3SL1%				ZMB+LNT1%
Time	A1	A2	A1-2	A3	A4	A3-4	A5	A6	A5-6	A7	A8	A7-8	A9	A10	A9-10	B1	B1	B3	B3	B5	B5	B7	B7	B9	B9	C1	C1	C3	C3	C5	C5	C7	C7	C9	C9	D1	D1	D2	D2	D3	D3	D4	D4	D5	D5	D6	D6	D7	D7
24	0.0942	0.0946	0.0944	0.0975	0.098	0.09775	0.097	0.0978	0.0974	0.0985	0.0974	0.09795	0.0947	0.0943	0.0945	0.9911	0.8967	0.5571	0.45935	0.1506	0.0532	0.9937	0.89575	0.164	0.0695	0.662	0.5676	0.4141	0.31635	0.23	0.1326	0.5206	0.42265	0.4955	0.401	0.3506	0.2562	0.3916	0.2972	0.4024	0.30465	0.4189	0.32115	0.3023	0.2049	0.2918	0.1944	0.7846	0.68665
48	0.0943	0.0941	0.0942	0.0958	0.097	0.0964	0.0973	0.0972	0.09725	0.0966	0.0976	0.0971	0.095	0.095	0.095	1.6791	1.5849	0.8609	0.7645	0.1973	0.10005	1.3038	1.2067	0.2655	0.1705	0.3107	0.2165	0.4612	0.3648	0.2079	0.11065	0.2996	0.2025	0.3346	0.2396	0.5975	0.5033	0.3817	0.2875	0.6469	0.5505	0.5712	0.4748	0.2322	0.13495	0.1829	0.08565	0.6588	0.5617
*In order to obtain zero values at start the experiments, the initial OD value was substracted from the other OD values
* For more information, please unfold de hidden cells.
[truncated: 26 more columns]

## Sheet: I1-M12 pair
Bacteria																	M12 monoculture										M12 COCULTURE										I1 monoculture
Media																	ZMB+LAC2%		ZMB+2FL1%		ZMB+3SL1%		ZMB+LNT1%		ZMB+LNnT1%		ZMB+LAC2%		ZMB+2FL1%		ZMB+3SL1%		ZMB+LNT1%		ZMB+LNnT1%		ZMB+LAC2%				ZMB+2FL1%				ZMB+3SL1%				ZMB+LNT1%
Time (h)	A1	A2	A1-2	A3	A4	A3-4	A5	A6	A5-6	A7	A8	A7-8	A9	A10	A9-10	B1	B1	B3	B3	B5	B5	B7	B7	B9	B9	C1	C1	C3	C3	C5	C5	C7	C7	C9	C9	D1	D1	D2	D2	D3	D3	D4	D4	D5	D5	D6	D6	D7	D7
24	0.094	0.0963	0.09515	0.0974	0.0979	0.09765	0.0972	0.0971	0.09715	0.0966	0.0967	0.09665	0.0946	0.0945	0.09455	1.0508	0.95565	0.5882	0.49055	0.1458	0.04865	1.0019	0.90525	0.1881	0.09355	0.8728	0.77765	0.1735	0.07585	0.1358	0.03865	0.5819	0.48525	0.9487	0.85415	0.5016	0.40645	0.5241	0.42895	0.1774	0.07975	0.1834	0.08575	0.1946	0.09745	0.1433	0.04615	0.6842	0.58755
48	0.0942	0.0941	0.09415	0.0969	0.0973	0.0971	0.0966	0.0952	0.0959	0.0971	0.0984	0.09775	0.0958	0.0954	0.0956	1.2678	1.17365	1.1354	1.0383	0.1633	0.0674	1.0383	0.94055	0.2332	0.1376	1.1881	1.09395	1.1287	1.0316	0.1791	0.0832	1.1481	1.05035	1.1776	1.082	0.7507	0.65655	0.804	0.70985	0.1668	0.0697	0.1687	0.0716	0.155	0.0591	0.1471	0.0512	0.9929	0.89515
*In order to obtain zero values at start the experiments, the initial OD value was substracted from the other OD values
* For more information, please unfold de hidden cells.
[truncated: 26 more columns]
