# Supplementary material for: Screening competition and cross-feeding interactions during utilization of human milk oligosaccharides by gut microbes
Source: Microbiome Res Rep. 2024 Jan 1;3(1):12. doi: 10.20517/mrr.2023.61 (PMC10917614; doi:10.20517/mrr.2023.61)
Supplement: Supplementary file 8 — Supplementary Materials [file mrr-3-1-12-SupplementaryMaterials.zip]

Archive with 8 entries (7 files):
- mrr2061-SupplementaryMaterials/
- mrr2061-SupplementaryMaterials/mrr2061-SupplementaryData1.xlsx
- mrr2061-SupplementaryMaterials/mrr2061-SupplementaryData2.xlsx
- mrr2061-SupplementaryMaterials/mrr2061-SupplementaryData3.xlsx
- mrr2061-SupplementaryMaterials/mrr2061-SupplementaryData4.xlsx
- mrr2061-SupplementaryMaterials/mrr2061-SupplementaryData5.xlsx
- mrr2061-SupplementaryMaterials/mrr2061-SupplementaryData6.xlsx
- mrr2061-SupplementaryMaterials/mrr2061-SupplementaryMaterials.pdf
